# Supplementary material for: What do we know about community-based health worker programs? A systematic review of existing reviews on community health workers
Source: Hum Resour Health. 2018 Aug 16;16:39. doi: 10.1186/s12960-018-0304-x (PMC6097220; doi:10.1186/s12960-018-0304-x)
Supplement: Supplementary file 3 — Searchable Excel database summary of all reviews. (XLSX 351 kb) [file 12960_2018_304_MOESM3_ESM.xlsx]

## Sheet: Summary
Number	1st author	Date	Contact info	Review type	Region	Issue	Population	Intervention	Comparator/control	Outcome	Research question and scope	Results	Authors conclusion	Main outcomes and CBP roles	Main elements of search strategy, inclusion/exclusion	Synthesis approach	Strength of evidence	CPB definition	AMSTAR rating (relaxed)	Quality summary (relaxed)	AMSTAR rating (strict)	Quality summary (strict)	GRADE assessment?
1	Abbott	2017	Laurie S. Abbott, Assistant Professor, Florida State University College of Nursing, 409 Duxbury Hall, Tallahassee, FL 32306-4310. E-mail: labbott@fsu.edu	SR	US	Underserved HIC group(s)	racial and ethnic minorities	Home visits	No home visits	Health determinants	How effective are transdisciplinary interventions designed with a home visit component in US experimental and quasi-experimental studies?	Community and home visitation interventions by nurses can provide an effective means for mitigating social determinants of health by empowering people at risk for health disparities.	Community and home visitation interventions by nurses can provide an effective means for mitigating social determinants of health by empowering people at risk for health disparities.	Nurses have traditionally participated in reducing health disparities among racial and ethnic minority, immigrant, and impoverished populations by promoting health, caring for the sick, and preventing the spread of contagious diseases in diverse settings including homes and communities.	The predetermined inclusion criteria were studies (a) having an experimental or quasi-experimental quantitative design, (b) having a home visit as a research component, (c) including a prevention research intervention strategy targeting health and/or safety issues, (d) conducted in the United States, (e) having representation (at least 30% in the total sample size) of one or more racial/ethnic mi…	The Preferred Reporting Items for Systematic Reviews and Meta-Analysis (PRISMA) method (Liberati et al., 2009) for evaluating health care interventions was adapted to guide this review. The databases explored were PubMed, Cumulative Index to Nursing and Allied Literature (CINAHL), and Project MUSE. The keywords utilized were “home visit” and “home visiting” in separate searches with the Boolean o…	Only quantitative studies were used in this review - qualitative and mixed methods. The eligible results consisted of 31 research reports with experimental designs and eight articles having quasi-experimental designs that were listed in a table study designs were not included.	Not explicitely stated, but included all health care workers that perform home visits in the U.S. (I.e. nurses, CHWs, social workers, paraprofessionals, firefighters, physicians, case managers)	0.444444	Very low	0.444444	Very low	No
2	Agarwal	2015	Alain Labrique, Department of International Health, Johns Hopkins Bloomberg School of Public Health, W5501, 615 N. Wolfe St., 21205 Baltimore, MD, USA. E-mail: alabriq1@jhu.edu	Review (non-systematic)	LMIC	PHC	Frontline health workers	mHealth	not using mobile-based services	feasibility and effectiveness	What is the feasibility and effectiveness of mobile-based services for healthcare delivery by health services and frontline health workers (FHW)?	With adequate training, FHWs were able to use mobile phones to enhance various aspects of their work activities. Training of FHWs to use mobile phones for healthcare delivery ranged from a few hours to about 1 week. Five key thematic areas for the use of mobile phones by FHWs were identified as follows: data collection and reporting, training and decision support, emergency referrals, work planni…	Use of mHealth strategies by FHWs might offer some promising approaches to improving healthcare delivery; however, the evidence on the effectiveness of such strategies on healthcare outcomes is insufficient.	Frontline health workers are able to learn how to use mHealth tools for (1) data collection and reporting, training and decision support, (3) emergency referrals, (4) work planning through alerts and reminders, and improved supervision of and communication among healthcare workers. Two studies suggest that mHealth can improve adherence to treatment algorithms. 27/42 studies involved CBPs (23 CBPs…	Five databases – MEDLINE, EMBASE, Global Health, Google Scholar and Scopus – were systematically searched for relevant peer-reviewed articles published between 2000 and 2013. Articles had to mention a relevant term for both FHWs and mHealth in the title or abstract. mHealth was defined as the use of mobile devices such as mobile phones, tablets and personal digital assistants (PDAs) and other han…	Data were extracted and synthesised across three themes as follows: feasibility of use of mobile tools by FHWs, training required for adoption of mobile tools and effectiveness of such interventions. The following information was abstracted from the included articles: study design, mHealth application, study location, type of FHW, number of FHWs, study objectives, type of intervention delivered, …	Not explicitly assessed in the review	They usually serve the local communities to which they belong and work in different capacities such as midwives, nurses, pharmacists, doctors and community health workers (CHWs) to address the basic health needs of those living in remote and rural areas [1, 2]. FHWs deliver a range of low-cost, life-saving interventions across a spectrum of community healthcare needs and enable the strengthening …	NSR	NSR	NSR	NSR	No
3	Amouzou	2014	Agbessi Amouzou, PhD Data and Analytics UNICEF, 3 UN Plaza, New York, NY 10017, USA aamouzou@unicef.org	SR	SSA	Child health	Children 2 to 59 months	iCCM	usual care	child mortality	What is the impact of integrated community case management (iCCM) programs on child mortality in sub-Saharan Africa?	Six of the eight studies showed a higher decline in mortality among children 2–59 months in program areas compared to comparison areas, although this acceleration was statistically significant in only one study with a decline of 76% larger in intervention than in comparison areas.	Because of study design flaws (sample sizes too small, insufficient number of intervention/comparison sites), inference and attribution of impact was not possible. Mortality impact was not measureable because programs were not utilized at a large enough scae, and there was not a signicant increase in coverage of care seeking and treatment of targeted childhood illnesses. Those issues need to be a…	Six of the eight studies showed a higher decline in mortality among children 2–59 months in program areas compared to comparison areas, although this acceleration was statistically signi cant in only one study with a decline of 76% larger in intervention than in comparison areas.	Authors searched PubMed, EMBASE, BIOSIS, Web of Science and Cochrane library to identify relevant studies reported in English, and published at any time until September 2013. This search did not identify any study that actually tested the impact of iCCM based on the three main diseases of interest. Only one study, conducted in Ghana, tested the management of pneumonia and malaria vs malaria alone…	Authors used a cross–sectional random effects Poisson model to estimate the ratio of ratios in death occurrence among children aged 2–59 months between baseline and endline, and also across intervention and comparison areas. The ratio was estimated as the interaction coef cient between the time (endline vs baseline) and intervention (intervention area vs comparison area). The analysis adjusted fo…	Weak: Collecting birth histories in minimally literate populations requires careful training of fieldworkers and intensive supervision of the data collection process, which was not achieved in all cases. Since it is difficult to detect poor quality mortality data after it has been collected, we relied entirely on an assessment of the plausibility of the levels of mortality assessed at baseline; l…	Not stated	0.6	Low	0.5	Very low	No
4	Baatiema	2016	Leonard Baatiema; baatiemaleonard@gmail.com	Review (non-systematic)	Ghana	Health system	General	Multiple delivered by CHWs (for guinea worm eradication, expanded immunisation coverage, maternal and child health, and HIV/AIDS treatment and management)	no CHWs	health service delivery and outcomes, including guinea worm eradication, expanded immunisation coverage, maternal and child health, and HIV/AIDS treatment and management.	What is the role of CHWs in the delivery of healthcare in Ghana?	CHWs have played critical roles in improving health service delivery and outcomes, including guinea worm eradication, expanded immunisation coverage, maternal and child health, and HIV/AIDS treatment and management. However, these achievements notwithstanding, CHWs face challenges which prevent them from being optimally productive, including capacity problems, neglect by the healthcare system, hi…	This relatively modest contribution by CHWs to healthcare delivery in Ghana suggests the need for state and non-state actors alike to build better working partnerships with CHWs, provide financial remuneration, create career opportunities and other means of motivations to boost their productivity and sustain gains associated with their activities. The reported challenges faced by CHWs can be addr…	The preceding analysis points to a general policy deficit regarding CHWs in Ghana, given the lack of a national framework to guide activities of CHWs such as recruitment, credentialling, scope of practice, remuneration, career development, performance management, supervisory mechanisms, integration into the formal health system, capacity development and logistical requirement and deployment. Desp…	A rapid literature review of both published and unpublished works was conducted in Academic Science Complete, CINAHL, Embase, Global Health Medline, Google Scholar, ISI Web of Knowledge, POPLINE PubMed, PsycINFO and Web of Science. No year limit was included in the search. We also undertook a review of reports on the activities of community health workers (CHWs) in Ghana. We also undertook a revi…	Relevant papers and information were retrieved and reference lists screened for more relevant studies. Studies which discussed the activities of CHWs with particular reference to Ghana were critically assessed for relevant information. In order to establish the activities of CHWs in the context of the globe, works related to CHWs in general were included based on relevance to the study aim. In ad…	Not stated explictely, but importantly the paper incorporates insights on the activities of CHWs through anecdotes, authors’ personal experiences and field reports.	Not explicitely stated, but included community health workers (CHWs)	NSR	NSR	NSR	NSR	No
5	Bellows	2015	Dr Nicole M Bellows, 501 Adams, Grand Haven, MI 49417, USA; nicole.bellows@gmail.com	Review (non-systematic)	LMIC	Contraceptives	CBPs/Hard to reach populations in need of contraceptives	Performance based incentives	No PBIs	Uptake of family planning	How have PBIs been used in community-based family planning (FP) programmes?	Six evaluations of performance-based incentives were identified, detailing mixed results but suggesting that easy-to-understand incentives can be effective in increasing FP.	The results of the evaluations are mixed and more research is needed; however, the findings suggest that easy-to-understand PBIs can be successful in increasing the use of FP at the community level. For future use of PBIs in community-based FP programmes it is important to consider the ethics of incentivising FP and ensuring that PBIs are non-coercive and choice-enhancing.	There is some evidence that performance-based incentives for CBPs (primarily based on sales commission or payment for referral) can increase family planning uptake at the community level, but results are mixed and more research is needed. Careful attention must be paid to ethical issues and to ensuring non-coercion.	Database searches used keywords associated with PBIs, FP and community-based interventions. Search engines used include PubMed, Popline and Google Scholar, as well as organisational websites such as the World Bank, USAID, Population Council, Guttmacher Institute and the World Health Organization. For searches that yielded over 100 hits, the results were sorted by relevance and the first 100 hits …	The following information was extracted from each included programme: 1 Name, location, and dates of programme 2 Programme size 3 Community-based distributors (e.g. community health workers, midwives) 4 Type of FP being promoted [e.g. sterilisations, intrauterine device (IUD), condoms] 5 Incentive used (e.g. payment per referral, volume bonus) 6 Whether an evaluation of programme effectiveness wa…	Not explicitly assessed in the review	Not stated	NSR	NSR	NSR	NSR	No
6	Bemelmans	2016	Marielle Bemelmans, Analysis and Advocacy Unit, Me ́ decins Sans Frontie` res, Operational Centre Brussels, Brussels, Belgium. Tel: 31 63 814 7429. (mariellebemelmans@hotmail.com)	Review (non-systematic)	SSA	HIV	General	HIV testing and counselling and adherence support	no lay counsellors	HIV testing services and adherence and HIV program outcomes	What is the role of lay cadres involved in HIV testing, counselling and adherence support and what are programmatic approaches to sustainability?	Lay counsellors play a critical role in scaling up HIV services and addressing gaps in the HIV testing and treatment cascade by providing HIV testing and counselling and adherence support at both the facility and community levels. Harmonized training curricula, job profiles, structures for supervision and remuneration packages have been defined by the MOH and NGOs in Lesotho, Mozambique and Zimba…	The current trend of reduced donor support for lay counsellors, combined with lack of national prioritization, threatens the sustainability of this cadre of lay counselors and thereby quality HIV service delivery.	In sub-Saharan Africa, lay counselors play a critical role in scaling up HIV services and addressing gaps in the HIV testing and treatment cascade by providing HIV testing and counseling and adherence support at both the facility and community levels. Countries have taken various steps in recognizing lay counselors, including (in Lesotho, Mozambique and Zimbabwe) well defined harmonizing training…	A rapid literature review in MEDLINE and Google Scholar was carried out up to June 2015 to identify studies reporting on the role and impact of lay counsellors in sub-Saharan Africa using the following search terms: lay counsellors, lay workers, ART, HIV testing and counselling, community health worker (CHW), patient education and counselling, retention in care and task shifting. In addition, int…	Not stated	A mixed-methods study that included primary data collection, as well as a review, to strengthen findings	health facility-based lay counsellors involved in patient education and counselling for HIV.	NSR	NSR	NSR	NSR	No
7	Bhatia	2014	Kavita Bhatia, Ashavani, A 301 Greeshma Residency II, Opposite Dyana Sadhana School, Mental Hospital Road, Thane (West), Thane 400604, Maharashtra, India Email: kavbha@gmail.com; kavbha@ashavani.org	Review (non-systematic)	India	CBP rights/wellbeing	CHWs (ASHAs in India)	Multiple	NA	CHW wellbeing	What policy implications can be derived from the literature using a gender and rights-based perspective to stem attrition and enable sustenance of large-scale CHw programs?	The CHWs in three successive indian national CHw programs have consistently asked for reforms in their service conditions, including increased remuneration. Despite an evolution in stakeholder perspectives regarding the rights of CHWs, service reforms are slow. Performance-based payments do not provide the financial security expected by CHws as demonstrated in the recent Accredited Social Health …	The two hallmark characteristics of CHws, namely, their volunteer status and the flexibility of their tasks and timings, impede their rights. The consequences of initiating or neglecting standardization should be considered by all countries with large-scale CHw programs like the ASHA program.	In India, the government is slow to provide salary security to CHWs; CHWs are not integrated into the established, salaried team of health system workers. Performance-based incentives do not provide the financial security that is expected and needed.	First, relevant government policies, minutes of meetings, reports, newspaper articles and statistics were accessed through official websites. Second, a search was conducted for studies on the rights-based aspects of global and indian large-scale CHW programs as well as the performance of the Accredited Social Health Activist (ASHA) program.	Historical policy review of the evolution of CHW programs in india using a gender- and rights-based lens.	Not explicitly assessed in the review	Not stated	NSR	NSR	NSR	NSR	No
8	Bornstein	2008	Vila Olímpica da Maré. Rua Tancredo Neves s/no, Maré. 21032-970 Rio de Janeiro RJ. vejoana@ensp.fiocruz.br	Review (non-systematic)	Brazil	PHC	CBPs	training and job responsibilities	NA (descriptive)	NA (describing CBP role evolution)	Reviews the evolution of training and job responsibilities for CHAs in Brazil	CHWs are mediators between the service and the community, and between different forms of knowledge bases. CHWs amplify issues of citizenship in a general form by supporting the health service to become more permeable, with respect to knowledge sharing (in either direction), and the needs and demands of the population. CHWs are at once in positions of power and prestige with respect to their commu…	In Brazil, CHWs have both a patient-centred and biomedical orientation, resulting in tension between different approaches and knowledge bases.	CHWs are mediators between the service and the community, and between different forms of knowledge bases. CHWs amplify issues of citizenship in a general form by supporting the health service to become more permeable, with respect to knowledge sharing (in either direction), and the needs and demands of the population. CHWs are at once in positions of power and prestige with respect to their commu…	Six Brazilian reference databases were searched, including those of the Government's Ministry of Health, yielded 49 articles for inclusion in the review. Search terms focused on CHWs (Community Health Agents) and training and knowledge	Not stated	Not explicitly assessed	Community Health Agents of the National Family Health Program	NSR	NSR	NSR	NSR	No
9	Bosch-Capblanch	2008	Xavier Bosch-Capblanch, Swiss Centre for Tropical Health ⁄ Swiss Tropical Institute, Socinstrasse 57, CH-4002 Basel, Switzerland. Tel.: +41 (0) 612848319; Fax: +41 (0) 612848103; E-mail: x.bosch@unibas.ch.	SR	LMIC	PHC	Primary healthcare (PHC) workers	Supervision	no supervision	Performance	(a) How do advocates of "supervision of primary health care" define this concepts? (b) How do advocate-defined features of supervision compare with reports describing supervision in practice? (c) What is the evidence of the effect of supervision on sector performance?	In eight policy and opinion papers, supervision was conceptualised as the link between the district and the peripheral health staff; it is important in performance and staff motivation; it often includes problem solving, reviewing records, and observing clinical practice; and is usually undertaken by visiting the supervisees place of work. In 54 descriptive studies, the setting was the primary he…	Supervision is widely recommended, but is a complex intervention and implemented in different ways. There is some evidence of benefit on health care performance, but the studies are generally limited in the rigor and follow up is limited. Further research delineating what supervision consists of and evaluating it in the context of unbiased comparisons would guide the implementation of effective s…	Supervision is expensive. Supervision interventions generally have shown small positive effects on frontline health worker performance. However, the quality of the studies is mixed and outcomes varied between studies. Three out of 12 effectiveness studies included CBPs.	We considered any type of published study in any language describing supervision in health services of developing countries. We searched in Medline (1966 up to March 2006) with the terms ‘Health Services Administration’[MeSH] AND (supervis* OR outreach*) and ‘Developing Countries’[MeSH]; the Cochrane Library (Issue 1, 2006) and the WHO online library (March 2006) with the terms ‘supervision’ and …	Studies were classified according to the study design into policy and opinion, field reports and surveys, and comparative studies. Data were extracted on country and region, study design, health area, supervisors, supervisees, components and tools of supervision, outcomes or comments on the effectiveness of supervision and costs. Comparative studies were those that compared supervision with contr…	Authors report: "The detail of the reports made it difficult to assess quality. For example, blinding in the assessment of outcomes was unclear in all but two of them (except in Chalker 2001; Hill et al. 2000 and Zeitz et al. 1993; where it was not applicable). In two studies (Curtale et al. 1995; Trap et al. 2001) loss to follow-up exceeded 20%."	Not stated	0.8	High	0.7	Medium	No
10	Bosch-Capblanch	2011	Xavier Bosch-Capblanch, Swiss Centre for International Health, Swiss Tropical and Public Health Institute, Socinstrasse 57, Basel, 4002, Switzerland. x.bosch@unibas.ch.	SR	LMIC	PHC	Primary healthcare (PHC) workers	Supervision	no supervision	Quality of PHC (such as adherence to guidance or coverage of services)	What are the effects of managerial supervision of health workers to improve the quality of PHC (such as adherence to guidance or coverage of services) in low- and middle-income countries?	Two of the nine studies that met the inclusion criteria examined the effect of supervision on community or lay health workers. Three compared supervision with no supervision, five compared enhanced supervision with routine supervision, and one study compared less intensive supervision with routine supervision. Most outcomes were scores relating to providers’ practice, knowledge and provider or us…	It is uncertain whether supervision has a substantive, positive effect on the quality of primary health care in low- and middle-income countries. The long term effectiveness of supervision is unknown. CHW study #1: In summary, enhanced supervision was only superior to routine supervision in two low quality studies which examined the effect of regular, supportive supervision (Ayele 1993) and the u…	It is uncertain whether supervision has a substantive positive effect on the quality of primary health care. The long-term effectiveness of supervision is unknown. Of the 9 studies included in the review, only two involved supervision of CBPs.	We searched The Cochrane Central Register of Controlled Trials (CENTRAL) 2011, Issue 1, part of The Cochrane Library. www.thecochranelibrary.com, including the Cochrane Effective Practice and Organisation of Care (EPOC) Group Specialised Register (searched 10 March 2011); MEDLINE, Ovid 1950 to March Week 1 2011 (searched 08 March 2011); EMBASE, Ovid 1980 to 2011 Week 12 (searched 08 March 2011); …	We extracted data using a predefined form and assessed for risk of bias using the EPOC risk of bias criteria. Data are presented in a narrative way without pooling the effects on the outcomes as studies and outcomes were diverse.	GRADE evidence for both the CHW studies: low quality	Not stated	1	Very high	0.9	Very high	Yes
11	Bosch-Capblanch	2014	Xavier Bosch-Capblanch, Swiss Centre for International Health, Swiss Tropical and Public Health Institute, Socinstrasse 57, Basel, 4002, Switzerland. x.bosch@unibas.ch.	Review (non-systematic)	LMIC	Child health	CHWs/vulnerable populations	iCCM	NA	Training, supervision and quality of care	What are the training, supervision and quality of care components of integrated Community Case Management (iCCM) programmes? What lessons can be learned from existing evaluations of those programmes?	All iCCM programmes aimed at improving access of vulnerable populations to health care, focusing on the main childhood illnesses, managed by CHWs, often selected by communities. Training and supervision were widely implemented, in different ways and intensities, and often complemented with tools (eg, guides, job aids), supplies, equipment and incentives. Quality of care was measured using many ou…	Large, multi–faceted, iCCM programmes, with strong components of training, supervision, which included additional support of equipment and supplies, seemed to improve selected quality of care outcomes. However, current evaluation and reporting practices need to be revised in a new research agenda to address the method- ological challenges of iCCM evaluations.	Integrated community case management (iCCM) programmes, which aim to improve vulnerable communities' access to care (for childhood illnesses) through CBPs, seem to have positive effects when they involve: policy change, organizational change, standardization of clinical practices, alignment with other programs (especially large multi-component programmes) and strong components of training, superv…	A scoping, structured literature review of programmatic information evidence was carried out. ‘Structured review’ refers to a review of the literature which pragmatically adapts standard systematic reviews’ methodology, such as the one used for Cochrane Review, yet remains transparent in relation to its methods and rationale for adaptations. This review was based on documents provided by stakehol…	Twenty nine programmes were proposed and provided by UNICEF and partners. Three types of data were extracted: (a) features describing the programmes (eg, name, funding, objectives, time frame); (b) programme tools highlighted as promising approaches to improve health care; (c) evidence on the effects of tools and approaches. This information was synthesised across programmes into two themat- ic a…	Quality of evidence was not formally assessed. However, three levels of quality of evidence were defined to support the interpretation of ndings on the effects of the programmes: low quality when the source of evidence was based on qualitative data or opinions; moderate quality when quantitative methods were used and described in the source documents; and high quality when findings were presented…	Not stated	NSR	NSR	NSR	NSR	No
12	Boyce	2017	matthew.boyce@duke.edu; Duke Global Health Institute, Durham, NC, USA	SR	SSA	Malaria	General	Rapid diagnostic testing	NA (compared RDT performance)	Compliance with test results and correct use of RDTs	How are RDTs used in four different contexts (health facilities, the community, drug shops and schools)?	Overall, RDTs were performed safely and effectively by community health workers provided they receive proper training. Tests were generally accurate across contexts, except for in drug shops where lower specificities were observed.	Malaria RDTs are generally used well, though compliance with test results is variable – especially in the formal health care sector. If low adherence rates are extrapolated, thousands of patients may be incorrectly diagnosed and receive inappropriate treatment resulting in a low quality of care and unnecessary drug use. Multidisciplinary research should continue to explore determinants of good RD…	The current literature demonstrates that RDTs are performed safely by CHWs when proper training is provided, that RDTs are generally highly sensitive and specific when executed by CHWs, and that CHWs display high levels of adherence to treatment guidelines. Several of the included studies showed that supplying CHWs with additional training and job aids significantly improved their performance of …	The criteria for inclusion were: original RDT focused studies conducted in formal health care facilities, drug shops, schools, or by CHWs; studies primarily investigating Plasmodium falciparum malaria; studies evaluating one or more of the following steps: test performance by health care providers of interest, accuracy of RDT results performed by health care providers of interest, test interpreta…	A systematic search and review was conducted following the Preferred Reporting Items for Systematic and Meta-Analyses (PRISMA) guidelines. The Pubmed database was used for the search. Web of Science was used to search for relevant studies that were in references and citing articles. The search was limited to publications from 2000 onwards, and the last search was conducted in December 2016. There…	This review has several limitations. First, the risk of bias was not assessed for the studies included. Consequently, we have not taken into account quality of evidence in these studies. Secondly, very few studies have been conducted in schools and the retail sector. Additionally, this review did not include gray literature. Studies were also included regardless of sampling strategy or sample siz…	This study considered the formal health care sector to be environments that included public and private hospitals, health centers, clinics, and dispensaries. The retail sector included private drug shops and pharmacies staffed by licensed pharmacists or informally trained shop vendors. Schools included primary or secondary schools.	0.444444	Very low	0.444444	Very low	No
13	Braun	2013	Rebecca Braun, Bixby Center for Population, Health and Sustainability, University of California, Berkeley, California, United States of America, rebeccaannbraun@gmail.com	Review (non-systematic)	LMIC	PHC	CHWs/vulnerable populations	mHealth	not using mobile-based services	CHW service delivery & community health	What opportunities and challenges does the use of mobile technology by community health worker provide for strengthening health systems in resource-constrained settings?	Community health workers have used mobile tools to advance a broad range of health aims throughout the globe, particularly maternal and child health, HIV/AIDS, and sexual and reproductive health. Most commonly, community health workers use mobile technology to collect field-based health data, receive alerts and reminders, facilitate health education sessions, and conduct person-to-person communic…	Evidence suggests mobile technology presents promising opportunities to improve the range and quality of services provided by community health workers. Small-scale efforts, pilot projects, and preliminary descriptive studies are increasing, and there is a trend toward using feasible and acceptable interventions that lead to positive program outcomes through operational improvements and rigorous s…	CHWs are using mHealth to collect field-based health data, receive alerts and reminders, facilitate health education sessions, and conduct person-to-person communication. Programmatic efforts using mHealth focus on improving adherence to standards and guidelines, community education and training, and programmatic leadership and management practices.	We conducted a systematic review of literature published in English between January 1, 2000 and June 30, 2012 using the PRISMA statement as guidance. First, to capture the multidisciplinary evidence of this field, we searched in the following medical, public health, engineering, and global development databases: Pubmed/Medline, CAB Global Health, Web of Science, and INSPEC. Second, we searched th…	To provide a conceptual framework for the review and enable comparison across projects, we used the World Bank’s Improving the Delivery of Health Services: A Guide to Choosing Strategies, commonly used in global health and development to guide programmatic and policy decisions. We used recommended outcomes for organizational performance (quality, efficiency, utilization, access, learning, and sus…	Not explicitly assessed; states that "A stronger evidence base is necessary to guide global health policy and program implementation."	Not defined but authors state: "CHWs build bridges between formal health systems and communities, working to improve the relevance, acceptability, and accessibility of health services [6]. CHWs serve many functions, including conducting home visits, assessment and treatment of disease, data collection, education and counseling and referrals for further care. By directly visiting households, CHWs …	NSR	NSR	NSR	NSR	No
14	Brownstein	2007	J. Nell Brownstein, National Center for Chronic Disease Prevention and Health Promotion, Atlanta Georgia, jnbl@cdc.gov	SR	HIC	Hypertension	people with hypertension	Multiple	no CHWs	Blood pressure control, appointment keeping, medication adherance, heart mass, risk of CVD	How effective are CHWs at supporting people with hypertension?	In seven of the eight RCT, significant improvements in controlling blood pressure were found. Several reported significant improvements in self management (appointments, adherance); Two RCTs showed improvemnts in patient outcomes such as changes in heart mass and risk of CVD.	CHWs may have an important impact on the self management of hypertension; programs involving CHWs as multidiciplinary team members hold promise, particularly for diverse racial/ethnic populations that are underserved.	In seven of eight randomized control trials, CBP interventions for people with hypertension (often underserved African Americans) showed significant improvements in blood pressure. Several significant improvements in participants' self-management behaviours were reported, including appointment keeping and adherence to antihypertensive medications, and positive changes in healthcare utilization an…	Searched seven electronic databases, data extracted using a standardized template; meta analysis not possible due to heterogeneity of the data.	Not discussed	Authors report that the quality of included studies varied: population characteristics generally reported but CHW characteristics were often incomplete. Among the 8 RCTs only one reported blinding the assessor. Randomization methods reported in only six. Attrition was reported in seven studies and ranged from 5.7% (3 months) to 40.3% (five years)	Trained laypeople "any health workers who carried out functions related to healthcare delivery, were trained as part of an intervention, had no formal paraprofessional or professional designation, and had a relationship with the community being served."	0.7	Medium	0.6	Low	No
15	Byrne	2011	A. Morgan: University of Melbourne, Level 4, Alan Gilbert Building, 161 Barry Street, Carlton, Victoria 3010, Australia. Tel.: +61 3 8344 9138; fax: +61 3 9347 6972. E-mail address: apmorgan@unimelb.edu.au	SR	LMIC	Maternal health	TBAs/women	Linking TBAs and formal health workers	Not linking TBAs to the formal health system	skilled birth attendance, referrals, and facility deliveries	What mechanisms integrate TBAs with the health system to increase skilled birth attendance? What are the components of successful integration?	Thirty-three articles met the selection criteria. Mechanisms used for integration included training and supervision of TBAs, collaboration skills for health workers, inclusion of TBAs at health facilities, communication systems, and clear definition of roles. Impact on skilled birth attendance depended on selection of TBAs, community participation, and addressing barriers to access. Successful ap…	The integration of TBAs with formal health systems increases skilled birth attendance. The greatest impact is seen when TBA integration is combined with complementary actions to overcome context-specific barriers to contact among SBAs, TBAs, and women.	Integration of traditional birth attendants (TBAs) with the formal health system can increase skilled birth attendance. Mechanisms for integration include training and supervising TBAs, collaboration skills for health workers, inclusion of TBAs at health facilities, communication systems, and clear definition of roles. Success in increasing skilled birth attendance was context-dependent (e.g., th…	Literature was sourced from MEDLINE, Cinahl, and Scopus data- bases; the Eldis and WHO websites; and reference lists of pertinent documents, citation lists on Google Scholar, and related articles’ lists of databases. The words “tradition*,” “birth,” and “attend*” were searched through full text, and combined with the midwifery MeSH to overcome the challenge posed by the myriad of terms for TBAs. …	Studies were analyzed for means of TBA integration, commonly applied complementary activities, and change in coverage of skilled birth attendance. Selected articles were appraised using GRADE criteria [36], assessing both study design and quality. Details are shown in the matrix of Table 1, and application to each study in Web Appendix 4.	GRADE assessment of each article.	Not stated	0.8	High	0.7	Medium	Yes
16	Campbell	2011	C. Campbell: C.Campbell@lse.ac.uk	Review (non-systematic)	LMIC	HIV	CHWs/PLWHIV	Task shifting	Tasks remain concentrated at higher skill levels	HIV prevention, detection and treatment	What is the potential of community health worker (CHW) programmes, as proposed by the 2008 World Health Organisation (WHO) document Task Shifting to tackle health worker shortages, to contribute to HIV/ AIDS prevention and treatment and various Millennium Development Goals in low-income countries? What does existing experience tell us about factors that will increase the likelihood of success of …	The WHO has taken account of five key lessons learnt from past CHW programmes (the need for strong management, appropriate selection, suitable training, adequate retention structures and good relationships with other healthcare workers). It has, however, neglected to emphasise the importance of a sixth lesson, the ‘community embeddedness’ of CHWs, found to be of critical importance to the success…	We have no doubt that the WHO plans will increase the number of workers able to perform medically oriented tasks. However, we argue that without community embeddedness, CHWs will be unable to successfully perform the socially oriented tasks assigned to them by the WHO, such as health education and counselling. We locate the WHO’s neglect of community embeddedness within the context of a broader g…	"Community embeddedness" has been overlooked in the WHO report on task shifting for HIV. Community embeddedness is required for CHWs to successfully perform socially embedded tasks such as health education and counselling, which are critical for HIV programming. The literature review identified six lessons for CHW success: (1) need for strong management, (2) appropriate selection of CHWs (3) suit…	Keyword search ‘community health worker’ plus review for the years 1960 2008. The following additional terms for CHW were also used: lay health worker, lady health worker, family health worker and indigenous health worker. The search was conducted in PubMed, supported by Google Scholar. We began by reviewing large-scale review articles of CHW programmes. Thereafter, where appropriate, we followed…	Eight reviews were found that amalgamated lessons learned and suggested key enabling features that can increase the likelihood of CHW programme success. In addition, two large reviews evaluated the literature on CHW programmes to determine their effectiveness. Authors reviewed these documents, as well as many reports on specific CHW programmes, and compiled a comprehensive account of the conditio…	Not explicitly assessed in the review	Multiple definitions are presented and critically assessed	NSR	NSR	NSR	NSR	No
17	Chapman	2010	Donna J. Chapman, PhD, RD, University of Connecticut, Center for Eliminating Health Disparities Among Latinos, Department of Nutritional Sciences, 3624 Horsebarn Road Extension, Storrs, CT 06269-4017.	Review (non-systematic)	Global	Breastfeeding	Breastfeeding women	Peer counselling	Usual care	rates of breastfeeding initiation, duration, exclusivity, and maternal and child health outcomes	What is the effectiveness of breastfeeding peer counseling in improving rates of breastfeeding initiation, duration, exclusivity, and maternal and child health outcomes? What does the scientific literature tell us about the scale-up of breastfeeding peer counseling programs?	Twenty-six peer-reviewed publications were included in this review. The overwhelming majority of evidence from randomized controlled trials evaluating breastfeeding peer counseling (PC) indicates that peer counselors effectively improve rates of breastfeeding initiation, duration, and exclusivity. The 3 low-intensity interventions were not successful. Peer counseling interventions were also shown…	Breastfeeding peer counseling initiatives are effective and can be scaled up in both developed and developing countries as part of well-coordinated national breastfeeding promotion or maternal-child health programs.	The overwhelming majority of evidence from RCTs indicates that peer counsellors improve rates of breastfeeding initiation, duration, and exclusivity, and this leads to decreases in the incidence of infant diarrhea and duration of lactational amenorrhea. Breastfeeding peer counselling can be scaled up in both developing and developed countries.	Publications evaluated for this systematic literature review were obtained from Internet database searches (PubMed, Web of Science), Cochrane Library systematic reviews,1,2,4 reference lists of relevant articles, and the authors’ personal files. In September 2008, the following terms were searched in various combinations on Internet databases: PC, community health workers, lay support, volunteer,…	Although authors of the PC randomized trials developed their own questionnaires to assess breastfeeding outcomes, their definitions of these outcomes were consistent with the following definitions, unless otherwise noted. Initiation reflects ever breastfed. Postpartum breastfeeding indicates that the infant received any breast milk at the specified time frame. Our definition of EBF complied with …	Not explicitly assessed in the review	Breastfeeding peer counselors are local community women who have successfully breastfed, have received training in breastfeeding education, and work with their peers to improve breastfeeding outcomes.	NSR	NSR	NSR	NSR	No
18	Cherrington	2008	A. Cherrington: Internal Medicine at the University of Alabama at Birmingham (UAB), FOT 725, 1530 3rd Ave. S., Birmingham, AL 35294-3407; cherrington@uab.edu.	Review (non-systematic)	US	Diabetes	People with diabetes	Multiple	No CHW support for diabetes management	HbA1c, lipid profile, blood pressure, diabetes knowledge and self efficacy, health behavior (activity levels), health care access, utilization, and cost	What roles do CHWs play in diabetes management programs and how effective are they?	Eight studies met inclusion criteria for review and their program managers were interviewed. Five CHW roles were identi ed: educator, case manager, role model, program facilitator, and advocate. Roles, responsibilities and training varied greatly across programs. Selected outcomes also varied, ranging from physiologic measures, to health behaviors, to measures of health care utilization and cost.…	Research regarding application of the community health worker model in diabetes management is limited and consensus regarding the scope of the CHW’s role is lacking. Future studies should rigorously examine how best to integrate this promising model into chronic disease management.	Five CHW roles in diabetes management were identified: (1) educator, (2) case manager, (3) role model, (4) program facilitator, (5) advocate. Roles, responsibilities and training varied greatly as did outcomes that were assessed. Future studies are needed regarding how to integrate CHWs into diabetes programs.	Four literature databases (PubMed, CINAHL, ISI Web of Knowledge, and PsycInfo) were searched through May of 2005 by combining the term diabetes with a list of over 55 terms used for CHWs to identify articles about diabetes programs using the CHW model. Additional articles were identi ed by backward-searching references contained in articles found through the databases. Inclusion criteria required…	After data extraction, the articles were reviewed and semi-structured interviews were conducted with directors of each program. No additional detail on how the articles were synthesized.	Not explicitly assessed in the review	CHWs are natural helpers with expertise and knowledge that enhance the health and competence of their community through information distribution, assistance, and organization of community-building activities within social networks	NSR	NSR	NSR	NSR	No
19	Christopher	2011	drjchristopher@gmail.com	SR	SSA	Child health	Children under six years of age at risk of malaria, pneumonia and diarrhoea	Curative interventions	No CHWs (unclear)	Child mortality and morbidity	What is the impact of community health workers delivering curative interventions against malaria, pneumonia and diarrhoea on child mortality and morbidity in sub-Saharan Africa?	The review identified seven studies evaluating CHWs, delivering a range of interventions. Limited descriptive data on programmes, contexts or process outcomes for these CHW programmes were available. CHWs in national programmes achieved large mortality reductions of 63% and 36% respectively, when insecticide-treated nets and anti-malarial chemoprophylaxis were delivered, in addition to curative i…	CHW programmes could potentially achieve large gains in child survival in sub-Saharan Africa if these programmes were implemented at scale. Large-scale rigorous studies, including RCTs, are urgently needed to provide policymakers with more evidence on the effects of CHWs delivering these interventions.	This review assessed the impact of CHWs delivering curative interventions against malaria, pneumonia and diarrhoea on under-six mortality and morbidity in sub-Saharan Africa. The review found that one-to-four year-old mortality reduced by 63% when CHWs delivered insecticide-treated nets and 36% when CHWs delivered anti-malarial chemoprophylaxis in addition to curative treatment and education. How…	We searched databases of published and unpublished studies for RCTs and non-randomised studies evaluating CHW programmes delivering curative treatments, with or without preventive components, for malaria, diarrhoea or pneumonia, in children in sub-Saharan Africa from 1987 to 2007. The impact of these programmes on morbidity or mortality in children under six years of age was reviewed. Study Desig…	A descriptive analysis of interventional and contextual factors associated with these impacts was attempted. Data extraction: Data extraction, and an assessment of risk of bias, was conducted independently by two reviewers using a common, pre-defined reporting matrix to summarise findings (see Additional file 2). Earlier evaluations of CHW programmes [1-3] identified important contextual and inte…	Details assessment of the risk of bias for each study which identified some risks for each study (limited comparability of clusters due to different baseline child mortality, co-interventions such as road construction, secular changes, differential access to anti-malarials)	For this review, we defined CHWs as individuals trained in the particular role of delivering curative care (with or without preventive health interventions) for malaria, pneumonia or diarrhoea to children aged less than six years. The intention was to evaluate CHWs who improve access to this curative care by working in community settings. However, in their liaison with other health workers, CHWs …	1	Very high	0.8	High	No
20	Corley	2016	Department of Community-Public Health, Johns Hopkins University School of Nursing, Baltimore, Maryland, United States of America; acorley3@jhu.edu	SR	SSA	Neglected tropical diseases	Patients and programs for neglected topical diseases	Not further specified	NA (descriptive)	NTD disease control	What is the role of nurses and community health workers in confronting neglected tropical diseases in sub Saharan Africa?	Frontline nurses and CHWs have contributed to the control and near eradication of a number of NTDs. CHWs are important for enabling meaningful engagement and participation of communities in NTD programs that are successful and sustainable. Expanded roles for CHWs are needed in the future.	The last decade of collective experience in NTD control in SSA have taught country health officials, researchers, and program managers a number of key lessons: (1) successful disease control requires deep and meaningful engagement with local communities; (2) expanding the role of nurses and CHWs will be required if SSA countries are to meet NTD treatment goals and eliminate the possibility future…	In sub-Saharan Africa, local-level nurses’ combination of formal biomedical training and patient care techniques and an understanding of their communities’ needs make them valuable resources and ideal program managers and trainers of CHWs involved in NTD prevention, treatment, and control services.	A list of NTDs endemic to at least one SSA country was compiled from the World Health Organization’s (WHO) list of NTD programs [3] and Hotez and Kamath’s [1] ranking of NTDs in SSA by prevalence and distribution. Each disease’s name (Box 1) along with the Medical Subject Heading (MeSH) term “Neglected Diseases” was added to the search criteria. All countries in the sub-Saharan Africa region (Box…	Literature searches were performed as recently as May 2016 in PubMed and Cumulative Index to Nursing and Allied Health Literature (CINAHL) databases, with no restrictions placed on language. he authors then employed Dearholt and Dang’s Johns Hopkins Nursing Evidence Appraisal Tool (S1 PRISMA, Appendix A) to assign Levels of Evidence and Quality (LE&Q) grades to the selected pieces of literature. …	Literature concerning the role that nurses and CHWs play in preventing and treating yaws, yellow fever, dengue fever, Guinea worm, or visceral leishmaniasis was not identified. Additionally, few high-quality randomized control trials exploring alternative nurse or CHW-led surveillance or drug distribution methods were available for analysis. As such, comparing the effectiveness of different metho…	Lewin et al.’s definition of a community health worker was utilized, which defines CHWs as any health worker who “perform[s] functions related to healthcare delivery, was trained in some way in the context of the intervention, but had received no formal professional or paraprofessional certification or tertiary education degree.	0.666667	Low	0.333333	Very low	No
21	Corluka	2009	Adrijana Corluka: acorluka@jhsph.edu;	SR	LMIC	Vaccination	Children	CBP support/delivery	no CHWs	Cost effectiveness	Are vaccination programmes delivered by lay health workers cost-effective?	Of the 2616 records identified, only three studies fully met the inclusion criteria, while an additional 11 were retained as they included some cost data. Methodologically, the studies were strong but did not adequately address affordability and sustainability and were also highly heterogeneous in terms of settings and LHW outcomes, limiting their comparability. There were insufficient data to al…	The included studies suggest that conventional economic evaluations, particularly cost-effectiveness analyses, generally focus too narrowly on health outcomes, especially in the context of vaccination promotion and delivery at the primary health care level by LHWs. Further studies on the costs and cost-effectiveness of vaccination programmes involving LHWs should be conducted, and these studies s…	This review sought to determine whether vaccination programs delivered by CHWs are cost-effective. Although the studies were methodologically strong, none adequately addressed affordability and sustainability, so no conclusions on cost-effectiveness could be drawn.	Searched multiple databases. o economic evaluation designs were excluded. Studies involving LHWs and vacci- nation programmes and including any costing informa- tion were included for secondary analysis of LHW activities and costs. Studies in languages other than Eng- lish, Spanish or French were excluded. Full text copies of all articles that were identified as poten- tially relevant by either r…	The papers were reviewed using a series of questions based on Pegurri et al. [13], which were adapted slightly to reflect some important aspects of working with LHWs, e.g. level of training, remuneration, sustainability, etc. The review questions were split into two parts: background characteristics and technical aspects (Appendix 1). The aim of these questions was twofold: first, to establish th…	Assessed quality of three included articles according to an unattributed table with 13 criteria (developed by authors?); found quality to be high for all three studies	Community or lay health workers (LHWs): a cadre of health worker that was often comprised of ordinary people with minimal health training. This study used Lewin et al.'s [8] definition of a LHW as any health worker carrying out functions related to health care delivery; trained in some way in the context of the intervention, usually informally and related to the job; and having no formal professi…	0.7	Medium	0.6	Low	No
22	Costa	2015	Post Graduation Program in Nutrition, School of Public Health, University of São Paulo, São Paulo, SP, Brazil. E-mail address: faevelyn@usp.br (E.F. Costa).	SR	HIC	Physical activity	Adults	Multiple	no CHWs	Rates of physical activity	What roles do CHWs play in physical activity promotion interventions and how effective are these interventions?	Of the 950 references initially retrieved, 26 were included in the descriptive synthesis. At the operational level, action strategies were predominantly based on the model of health education grounded in counseling, and de- livered in populations at risk or diagnosed with chronic non-communicable diseases. Only five studies had the pri- mary outcome of physical activity promotion and twenty-five …	The community health workers were important for physical activity promotion, but further interventions should be carried out in different countries and less specific samples, that include physical activity as a primary outcome and employ direct methods for assessing physical activity.	This review examined whether physical activity promotion in interventions conducted by CHWs has positive outcomes. The authors found that 16 of the 26 studies (62%) reported positive results for different parameters of physical activity. CHWs primarily focused on health education counselling, delivered in populations at risk or diagnosed with chronic non-communicable diseases. The successful inte…	Systematic searches in five electronic databases (LILACS, PubMed, Scopus, Web of Science and SportDiscus) and manual searches in reference lists were conducted for papers published up until May 2014. Trials that met the two following inclusion criteria were included: i) targeted healthy adults (≥18 years old), or adults with/or at risk of chronic non-communicable diseases (i.e. specific samples c…	Data extraction was performed by two independent researchers centering on the following information: 1) characterization of the sample (age, percentage of women), type of study and primary objective; 2) description, duration, and number of subjects that were used in the analysis of PA, method of assessment of PA and description of results of PA.	Risk of bias assessed using the adapted version of the Effective Public Health Practice Project Quality Assessment Tool (Thomas et al., 2004; Guerra et al., 2014), an 18-point scale which assesses eight domains of a community-based study: (A) selection bias, (B) study design, (C) confounders, (D) blinding, (E) data collection methods, (F) withdrawals/drop-outs, (G) intervention integrity, and (H–…	As a general rule, this category comprises individuals drawn from the community who receive specific health-related training to work within this setting on a voluntary or remunerated basis under short term or continuous programs.	0.8	High	0.7	Medium	No
23	Dale	2008	Jeremy Dale, Health Sciences Research Institute, Warwick Medical School, University of Warwick, Gibbet Hill campus, Coventry, Warwickshire, CV4 7AL, UK. jeremy.dale@warwick.ac.uk.	SR MA	HIC	PHC	Adults	Peer support	no peer support telephone calles	Physical (e.g. blood pressure), psychological (e.g. depressive symptoms), and behavioural health outcomes (e.g. uptake of mammography) and other outcomes	What are the effects of peer support telephone calls in terms of physical (e.g. blood pressure), psychological (e.g. depressive symptoms), and behavioural health outcomes (e.g. uptake of mammography) and other outcomes?	We included seven studies involving 2492 participants. Peer support telephone calls were associated with an increase in mammography screening, with 49% of women in the intervention group and 34% of women in the control group receiving a mammogram since the start of the intervention (P </ = 0.001). In another study, peer telephone support calls were found to maintain mammography screening uptake f…	Whilst this review provides some evidence that peer support telephone calls can be effective for certain health-related concerns, few of the studies were of high quality and so results should be interpreted cautiously. There were many methodological limitations thus limiting the generalisability of findings. Overall, there is a need for further well designed randomised controlled studies to clari…	There is some evidence that peer-support telephone calls can be effective for certain health-related concerns (mammography screening, diet change in post-myocardial infraction patients, breastfeeding continuation, and reducing depressive symptoms in mothers with postnatal depression).	We searched: The Cochrane Library databases (CENTRAL, DARE, CDSR) (issue 4 2007); MEDLINE (OVID) (January 1966 to December 2007); EMBASE (OVID) (January 1985 to December 2007); CINAHL (Athens) (January 1966 to December 2007), trials registers and reference lists of articles, with no language restrictions. Randomised controlled trials of peer support interventions delivered by telephone call.	Two review authors independently extracted data. We present results narratively and in tabular format. Meta-analysis was not possible due to heterogeneity between studies.	GRADE: We assessed and reported on the risk of bias of included studies in accordance with the guidelines of the Cochrane Consumers and Communication Review Group and the Cochrane Handbook (Higgins 2008) which recommended the explicit reporting of the following individual quality elements for RCTs: sequence generation (including the method used); allocation concealment (including the method used)…	Within a healthcare context, peer support is “the provision of emotional, appraisal and informational assistance by a created social network member who possesses experiential knowledge of a specific behaviour or stressor and similar characteristics as the target population”	1	Very high	0.909091	Very high	Yes
24	Darmstadt	2009	Integrated Health Solutions Development, Global Health Program, Bill & Melinda Gates Foundation, PO Box 23350, Seattle, WA 98102, USA. E-mail address: Gary.darmstadt@gatesfoundation.org (G.L. Darmstadt).	SR MA	LMIC	Maternal and neonatal health	Women and neonates	Birth attendance	no community-based cadres for birth attendance	Perinatal and intrapartum morbidity and mortality	What are the effect of community-based cadres (community-based skilled birth attendants (SBAs), trained TBAs, and CHW)—in improving perinatal and intrapartum-related outcomes?	The evidence for providing skilled birth attendance in the community is low quality, consisting of primarily before-and-after and quasi-experimental studies, with a pooled 12% reduction in all cause perinatal mortality (PMR) and a 22%–47% reduction in intrapartum-related neonatal mortality (IPR-NMR). Low/moderate quality evidence suggests that TBA training may improve linkages with facilities and…	Skilled childbirth care is recommended for all pregnant women, and community strategies need to be linked to prompt, high-quality emergency obstetric care. CHWs may play a promising role in providing pregnancy and childbirth care, mobilizing communities, and improving perinatal outcomes in low-income settings. While the role of the TBA is still controversial, strategies emphasizing partnerships w…	There is evidence of moderate quality that CHWs have a positive impact on perinatal/neonatal outcomes. CHWs can play a promising role providing pregnancy and childbirth care, mobilizing communities, and improving perinatal outcomes. There is low-to-moderate evidence that training TBAs improves linkages with health facilities and perinatal outcomes. The evidence for providing skilled birth care in…	Searches of the following databases of the medical literature were conducted: PubMed, Popline, EMBASE, LILACS, IMEM, African Index Medicus, Cochrane, and World Health Organization (WHO) documents. The initial search was conducted in November 2002, and was updated May 2009. Keyword searches relevant for this paper included “birth asphyxia/asphyxia neonatorum,” “hypoxic ischaemic encephalopathy/hyp…	Mortality reduction is reported as relative reduction unless otherwise reported. We conducted meta-analyses of studies evaluating packages of interventions provided by SBAs and CHWs using the Mantel-Haenszel (MH) pooled relative risk (RR) and corresponding 95% confidence interval (CI). When significant heterogeneity was detected (P b 0.10), a random effects model was used to estimate the RR and C…	Modified GRADE criteria were used to evaluate the quality of the evidence [15] (strong, moderate, low, or very low) and give a recommendation for programmatic application (strong, weak, condi- tional), as detailed in an earlier paper in this series [2]. We use an adaptation of GRADE developed by the Child Health Epidemiology Reference Group (CHERG) specifically for low- and middle-income settings…	Clear, full definitions for SBA, TBA and CHW. CHW: CHWs are selected, trained and work in the communities from which they come. May or may not be formally employed; health extension workers are government cadres.	0.909091	Very high	0.727273	Medium	Yes (modified)
25	Dawson Brodie	2014	A. Dawson: angela.dawson@uts.edu.au	Review (non-systematic)	LMIC	Maternal and neonatal health	Midwives and midwife trainers	Midwife training	no collaborative midwifery training	Quality of midwifery education, regulation and professional association	What collaborative approaches have been undertaken to build midwifery education, regulation and professional association in low income countries? What strategies may be useful to scale-up midwifery to achieve MDG 5?	Fifteen papers were found that related to this topic: 10 discursive papers and five research studies. Collaborative approaches to build midwifery capacity come mainly from Africa and involve partnerships between low income countries and between low and high income countries. Most collaborations focus on building capacity across more than one area and arose through opportunistic and strategic mean…	Between country collaborations are one component to building midwifery workforce capacity in order to improve maternal health outcomes. The findings provide insights into how collaboration can be established and maintained and how the contribution collaboration makes to capacity building can be evaluated.	Between country (HIC-LMIC) collaborations are useful for strengthening midwifery capacity (clinical and research skill building, the development of tailored education programmes and the establishment of structures and systems to enhance the midwifery workforce). Collaborations are strengthened through the establishment of clear processes for communication, leadership and appropriate membership, e…	A systematic search of the literature was undertaken of six bibliographic databases (MEDLINE, CINAHL, Web of Science, PubMed, Scopus, ProQuest (Health & Medical)) published between 2002 and 2012. In addition, the HRH Global Resource Center (CapacityPlus, 2012), a global library of human resources for health (HRH) focused on developing countries, was searched. Google scholar was used to locate lit…	The five research papers were initially analysed. These comprised quantitative and qualitative study designs which meant pooling of research results was not possible. Therefore, a narrative synthesis approach was conducted (Popay et al., 2006). The results sections of each of the papers were analysed to identify evidence for midwifery international partnerships. A thematic analysis was conducted …	The six research papers were assessed to ascertain their alignment with the research aim and methodology and to evaluate the recruitment, settings, data analysis, ethics, findings and con- tribution to knowledge. Four mixed methods research papers (Lavender et al., 2009; Lori et al., 2010; Maclean and Forss, 2010; Carlson et al., 2011) were assessed for quality using Pluye's et al. (2009) scoring…	For the purposes of this paper the ICM definition of a midwife is adopted (ICM, 2005).	NSR	NSR	NSR	NSR	No
26	Dawson Buchan	2014	World Health Organization Collaborating Centre in Nursing, Midwifery and Health Development, Faculty of Health, University of Technology, 235-253 Jones Street Broadway, Sydney, NSW 2007, Australia. E-mail: angela.dawson@uts.edu.au	SR	LMIC	Maternal and neonatal health	Women	Task shifting	Tasks remain concentrated at higher skill levels	maternal mortality and access to reproductive healthcare	What is the evidence to optimize health worker roles through task shifting/sharing to address Millennium Development Goal 5 and reduce maternal mortality and provide universal access to reproductive health?	The analysis identified a focus on clinical tasks (the delivery of obstetric surgery, anaesthesia and abortion) that were shifted to and/or shared with doctors, non-physician clinicians, nurses and midwives. Findings indicate that shifting and sharing these tasks may increase access to and availability of maternal and reproductive health (MRH) services without compromising performance or patient …	Collaborative approaches involving community members and health workers at all levels have the potential to deliver MRH interventions effectively if accompanied by ongoing investment in the health care system.	Lay health workers were able to provide injectable contraception effectively - with high quality and high levels of patient satisfaction. Collaborative approaches involving community members and health workers at all levels have the potential to deliver maternal and reproductive health interventions effectively if accompanied by ongoing investment in the health care system.	A Population, Interventions, Comparators, Outcomes, Study design (PICOS) question was formed to guide this review as per guidelines (CRD 2009). The review objective was to assess the performance of staff delivering MRH interventions and explore associated work force issues. We aimed to source studies of participants who are medical doctors, doctor assistants, nurses, midwives, auxiliary nurses, a…	The authors were assigned articles to read in order to reach consensus on the papers suitable for appraisal. Those papers selected for appraisal were then synthesized into one- to two-page summaries and collated into a table. The papers comprised quantitative and qualitative study designs that did not allow for the pooling of research results. As such, a narrative synthesis approach was conducted…	Twenty-two papers were appraised to ascertain if the research aim and the methodology used were aligned and to evaluate the recruitment, settings, data analysis, ethics, findings and contri- bution to knowledge. The 3 qualitative papers were assessed for quality using the Critical Appraisal Skills Programme (CASP) tool for qualitative research (National Health Service (NHS) 2006), the 12 non-expe…	Not stated	0.7	Medium	0.5	Very low	No
27	de Oliveira Castro	2015	Taís Teixeira de Oliveira Castro, Rua F, 27, Vila Serrana 1, Vitória da Conquista (BA), Brasil, CEP: 45078-244. E-mail: taifono@yahoo.com.br	Review (non-systematic)	Brazil	Child health (hearing)	CHWs	Training	CHWs not trained in child hearing health (unclear)	CHW competencies in child hearing	“How have the Community Health Workers been trained to work in the field of child hearing health?	Four studies included. The studies indicated live and virtual classes with the use of video conferencing or CD-ROM as training strategies for Community Health Workers. Trainings were effective. Only one questionnaire about hearing and language monitoring was described. Different possibilities for the activities of Community Health Workers were identified.	Different learning methodologies have been used for training the Community Health Worker in the field of child hearing health, and all of have proven effective for knowledge acquisition. Community Health Workers play an important role in promoting and monitoring child hearing health.	CHWs can play an important role in identifying children with hearing problems as well as promoting and monitoring children's hearing health. Effective training methods include live classes, online classes, video conferencing, and use of CD-ROMs.	A systematic literature review on Biblioteca Virtual em Saúde (BVS) and Biblioteca Digital de Teses e Dissertações of USP databases was performed. Studies have been chosen in two stages. Firstly, titles and abstracts of all studies were analyzed. Inclusion criteria were the following: 1. the main theme being CHW and child hearing health; 2. presentation of CHW training to promote child hearing…	For each paper chosen in the second stage, a predetermined protocol was used including topics such as CHW training strategies in the field of child hearing health, effectiveness of trainings, work possibilities for CHW to promote child hearing health, and instruments used by CHW in the field of child hearing health.	Not explicitly assessed in the review	Not stated	NSR	NSR	NSR	NSR	No
28	Ehiri	2014	John E. Ehiri, Division of Health Promotion Sciences, Mel & Enid Zuckerman College of Public Health, University of Arizona, Tucson, AZ, USA, Email: jehiri@email.arizona.edu	SR	LMIC	PHC	Female refugees/IDPs in camps	Training	Not training and deploying refugees and IDPs as CHWs	Provision of basic health services to other women, children, and families in camps	What are the effects of interventions to train and deploy lay refugees and/or IDPs for the provision of basic health service to other women, children, and families in camps?	Ten studies (five cross-sectional, four pre-post, and one post-test only) conducted in Africa (Guinea and Tanzania), Central America (Belize), and Asia (Myanmar) were included. The studies demonstrated some positive impact on population health associated with training and deployment of trained lay refugees/ IDPs as health workers in camps. Reported effects included increased service coverage, inc…	Although available evidence suggests a positive impact of training and deployment of lay refugees/ IDPs as health workers in camps, existing body of evidence is weak, and calls for a re-examination of current practices. Interventions that promote training and deployment of lay refugees/IDPs as health workers in camps should include strong evaluation components in order to facilitate assessment of…	There is some evidence, but of weak quality, that deploying lay refugees/internally displaced persons to provide basic health services to other women, children, and families in camps can improve health (as defined by increased service coverage, increased knowledge about disease symptoms and prevention, increased uptake of treatment and protective behaviours, and improved access to reproductive he…	PubMed, Science and Social Science Citation Indices, PsycINFO, EMBASE, POPLINE, CINAHL, and reference lists of relevant articles were searched (from inception to June 30, 2014) with the aim of identifying studies that reported the effects of interventions that trained and deployed lay refugees and/or IDPs for the provision of basic health service to other women, children, and families in camps. T…	Studies were stratified by design (cohort, cross-sectional studies, and case studies). For cohort studies, the number of subjects in the cohort and the number of incident cases of health outcomes of interest in the exposed and non-exposed refugee and internally displaced women, children, adolescents, and families were extracted. For cross-sectional studies, data on the number of persons in the st…	We assessed the quality of cohort studies using the Newcastle Ottawa Scale (17). In addition, we assessed the representativeness of the exposed cohort in the study setting; the selection of non-exposed cohorts; the ascertainment of exposure; the demonstration that outcome of interest was not present at start of study; the comparability of cohorts on the basis of design and analyses; the outcomes …	women residing in camps, provided with targeted training in specific basic health services related to maternal, newborn, and child-health services to other women and families in their camps, and later deployed to apply the resultant knowledge and skills.	1	Very high	0.8	High	No
29	Flynn	2017	deflynn75@gmail.com 5 8 Bellevue St, Chatswood West, NSW 2067, Australia	Review (non-systematic)	Global	HIV	adult	HIV testing	NA (descriptive)	Lay providers performing HIV testing services	Can trained lay providers perform HIV testing services?	Forty-two percent of countries permit lay providers to perform HIV testing and 56% permit lay providers to administer pre-and post-test counseling. Trained lay testers can have an important role in providing services in communities to people who do not attend health facilities.	Given the low uptake of lay provider use globally and their proven use in increasing HIV testing, countries should consider revising policies to support lay provider testing using rapid diagnostic tests.	This review revealed that of the 50 countries analyzed, 58% either do not permit lay providers to perform HIV RDTs using fingerstick blood (the most common type of HIV RDT) or do not specify if they can, while 44% do not permit or do not specify whether lay providers can perform HIV pre- and post-test counseling. Greater care must be taken when reporting GARPR data to make sure it correlates with…	We collected national policy documents from WHO country intelligence databases, national HIV testing program websites and comprehensive web-based searching websites. We selected the most recent HIV national testing policies and, when not available, national policy statements on who can perform HTS. We excluded HTS standards and protocols developed by nongovernmental organizations, donors or other…	They reviewed the policies in full text, extracting three pieces of information: whether trained lay providers can perform HIV rapid tests using finger stick blood, whether trained lay providers can perform HIV rapid tests using oral fluid and whether trained lay providers can perform pre and post-test counselling (which includes the delivering of results). Six researchers (VW, CB, AS, RB, CJ and…	Although 50 national policies were collected, this did not match the number of countries reported in GARPR data (n = 124). A greater number of HIV testing policies would have made for a greater comparison and stronger analysis however this difference was explained by the difficulty in obtaining formal HIV policies, the lack of formal HIV policies from a number of the reporting countries and the t…	Trained lay providers	NSR	NSR	NSR	NSR	No
30	Fulton	2011	Global Center for Health Economics and Policy Research, School of Public Health, University of California-Berkeley, Berkeley, USA, fultonb@berkeley.edu	Review (non-systematic)	LMIC	PHC	General	Task shifting	Tasks remain concentrated at higher skill levels	Provision of health services	From an economics perspective, what is the strength of the evidence, gaps in the evidence, and research agenda needs in the task shifting skill mix literature?	First, the studies provide substantial evidence that task shifting is an important policy option to help alleviate workforce shortages and skill mix imbalances. For example, in Mozambique, surgically trained assistant medical officers, who were the key providers in district hospitals, produced similar patient outcomes at a significantly lower cost as compared to physician obstetricians and gynaec…	Task shifting is a promising policy option to increase the productive efficiency of the delivery of health care services, increasing the number of services provided at a given quality and cost. Future studies should examine the development of new professional cadres that evolve with technology and country-specific labour markets. To strengthen the evidence, skill mix changes need to be evaluated …	Task shifting is an important strategy for addressing needs-based shortages and skill-mix imbalances. Task shifting to CHWs can produce adverse effects. The quality of care provided by CHWs can be suboptimal if CHWs are given complex tasks. Quality and safety concerns may arise, as well as professional and institutional resistance. Sustaining motivation and performance may be a challenge. More re…	A systematic literature review is a common method, but it is better suited for a narrowly defined research question [13,14]. Because our research scope was broad, we followed the steps below to review the literature. These steps were based on the guidelines for a systematic literature review by the Centre for Reviews and Dissemination and adjusted for our article: 1. Determine research areas 2. D…	The elements we used to describe the studies included the following: research question(s), population studied, study design, analytic method, and key results. These elements are presented for each of the 31 studies in a table (see Additional file 1). The research question(s) included the study’s primary research questions, whether a health workforce intervention was tested, and related policy que…	Not explicitly assessed in the review; although they do discuss bias: Within published studies, there is a bias to selectively report these same types of outcomes, known as outcome reporting bias [53]. It is difficult to estimate the effect of this potential bias, but it is likely be present given its pervasiveness. However, its effect is somewhat mitigated in studies involving task shifting, whe…	Not stated	NSR	NSR	NSR	NSR	No
31	Gibbons	2007	The Johns Hopkins University Urban Health Institute [no email or phone number provided]	SR	US	Underserved HIC group(s)	General	Multiple	no CHWs	Health outcomes (child development, blood pressure reduction and control) and behavior (cancer screening, enrollment in research, early intervention services and nutritional eating habits )	What is the randomized controlled trial (RCT) evidence regarding the usefulness of CHWs in the U.S. health care system?	Of the 12 RCTs identified and included, 10 demonstrated CHW efficacy in enhancing outcomes. Three of these studies addressed breast cancer screening behaviors and three evaluated Pap smear testing. The review found one study each in the areas of patient enrollment in research, early intervention services, child development, blood pressure reduction and control, and nutritional eating habits.	Although significant heterogeneity among stud- ies precluded pooling of data and meta-analyses, the weight of the available RCT evidence suggests positive benefits may be attributable to the use of CHWs interventional strategy in the context of the U.S. health care setting.	The available evidence from randomized controlled trials in the United States suggests positive benefits may be attributable to the use of CHWs. CHWs in the US conduct home visits, make referrals and lead counselling sessions. They also provide education (e.g., giving colorectal cancer information) and organize activities.	The literature was surveyed to identify RCT evidence regarding the effectiveness of using CHWs. A search of several electronic databases (PubMed/MEDLINE, CINAHL, PsycINFO, and SCOPUS) was employed to collect potentially relevant articles in English from January 1, 1990, to June 7, 2007. The terms used to search these databases included com- munity health worker, health advisor, lay health advisor…	A standard template for extracting data was developed to collect details from articles that met all of the inclusion criteria. The first author (NT) initially extracted the information from the article and then the second author (MG) reviewed the data gathered for accuracy. Data were collected on several study characteristics including demographics, recruitment information, and prior experience o…	To document the quality of the RCTs chosen for this review, the authors also extracted data based on items identified from an evidence-based checklist developed by the Consolidated Standards of Reporting Trials (CONSORT) statement. The CONSORT statement provides recommendations to help improve the quality in reporting of RCTs. All studies included in this systematic review reported most of the it…	Community health workers can be broadly defined as “community members who serve as connectors between health care consumers and providers to promote health among groups that have traditionally lacked adequate access to care.”	0.5	Very low	0.4	Very low	No
32	Gilmore	2013	Centre for Global Health, Trinity College, Dublin, Ireland, gilmorb@tcd.ie	SR	LMIC	Maternal and child health	Women (pregnant or recently pregnant) and children under five years and their caregivers	Multiple	no CHWs	Maternal and child mortality and morbidity	How effective are preventive interventions delivered by Community Health Workers for Maternal and Child Health in low- and middle-income countries?	17 articles detailing 19 studies were included in the review. Studies came from ten different countries and consisted of randomized controlled trials, cluster randomized controlled trials, before and after, case control and cross sectional studies. Overall quality of evidence was found to be moderate. Five main preventive intervention categories emerged: malaria prevention, health education, brea…	Community Health Workers were shown to provide a range of preventive interventions for Maternal and Child Health in low- and middle-income countries with some evidence of effective strategies, though insufficient evidence is available to draw conclusions for most interventions and further research is needed.	There is some evidence of moderate quality that CHWs are effective in malaria prevention, health education, breastfeeding promotion, promotion of essential newborn care, and psychosocial support. CHWs are particularly effective for promoting mother-performed strategies such as skin-to-skin for newborns and exclusive breastfeeding. The evidence is insufficient to draw conclusions for most interven…	A search strategy was developed according to the Evidence for Policy and Practice Information and Co-ordinating Centre’s (EPPI-Centre) guidelines and systematic searching of the following databases occurred between June 8 – 11th, 2012: CINAHL, Embase, Ovid Nursing Database, PubMed, Scopus, Web of Science and POPLINE. Google, Google Scholar and WHO search engines, as well as relevant systematic re…	Study characteristics of included articles were extracted using a data sheet and a peer tested quality assessment. A narrative synthesis of included studies was compiled with articles being coded descriptively to synthesise results and draw conclusions.	Due to the scope of study designs included in this review, which may affect quality rating, and the lack of a meta-analysis, no studies were excluded based on the quality assessment. Studies were empirically rated using Effective Public Health Practice Project (EPHPP)’s Quality Assessment Tool for Quantitative Studies [40] which uses a generic scale to evaluate a range of study designs and has be…	"“...members of the communities where they work, should be selected by the communities, should be answerable to the communities for their activities, should be supported by the health system but not necessarily a part of its organization, and have shorter training than professional workers” [19]	0.9	Very high	0.7	Medium	No
33	Giugliani	2011	Camila Giugliani, MD, PhD, Rua Am ́elia Teles, 629/401, CEP 90460-070, Porto Alegre, RS, Brazil (giugli@hotmail.com).	SR	Brazil	Maternal and child health	General	Multiple	no CHWs	Child health and adult health and health behavior	How effective are community health workers (CHWs) in Brazil?	Despite the low quality of evidence for most outcomes, analysis of the 23 publications included often found benefit for CHW intervention, best documented for frequency of child weighing, prevalence of breast-feeding, and delayed introduction of bottle-feeding.	These findings and the current major role CHWs play in Brazil suggest that clarifying the benefit of CHW actions across a broad range of health care interventions should be a major research priority.	Community health agents (CHAs) in Brazil have demonstrated effectiveness in increasing the frequency of child weighings, the prevalence of breastfeeding, and delaying the introduction of bottle feeding. There is lower-quality evidence the CHAs are having an effect on infectious and non-communicable diseases as well as on reducing inequities. Given the extent of CHA utilization in Brazil (being on…	Searched Cochrane, PubMed, LILACS, Google Scholar, CINAHL, the Brazilian Digital Library of Theses and Dissertations, and Embase. No studies were excluded because of design, language, or date of publication. Additional studies, including unpublished material, were found through Google searches (www.google.com) and by contacting the authors of leading articles. The references of all full-text arti…	For data synthesis, studies were grouped according to 5 criteria: CHW profile, study population profile, geographic scope, study design, and health outcome. Outcomes were grouped into 1 of 4 categories: maternal and child health, chronic noncommunicable diseases, infectious diseases, and others.	GRADE: We extracted data, using a specific instrument, and assessed the quality of evidence for each outcome based on the Grading of Recommendations Assessment, Development and Evaluation (GRADE) working group system (Guyatt et al, 2006, 2008) as high (A: Very confident: the true effect lies close to that of the estimate of the effect), moderate (B: Moderately confident: the true effect is likely…	Across the world, the generic designation of “community health worker” is used to re- fer to a variety of types of community worker, with different modes and areas of activity, with a scope of practice that may extend to comprehensive actions or be limited to spe- cific interventions depending on the context. The special relationship CHWs share with the community and with health services, regard-…	1	Very high	0.8	High	Yes
34	Glenton	2011	Claire Glenton, Global Health Unit, Norwegian Knowledge Centre for the Health Services, Boks 7004 St. Olavsplass, N-0130 Oslo, Norway. Tel.: +47 46 400 415 /416 516 58; Fax: +47 23 25 50 10; E-mail: claire.glenton@ kunnskapssenteret.no	SR MA	Global	Vaccination	Children	CBP support/delivery	no CHWs	Vaccination coverage	Can lay health workers increase the uptake of childhood immunisation?	We identified twelve studies, ten of which were randomised controlled trials. Seven studies were conducted among economically disadvantaged populations in high-income countries. Five studies were from low- and middle-income countries. In ten studies, LHWs promoted childhood immunisation. In two studies, LHWs vaccinated children themselves. In most of the studies, the control group populations rec…	LHWs could make an important contribution to achieving the Millennium Development Goal for child health. However, more high-quality studies are needed, particularly from LMICs. More studies are also needed to assess the effects of using LHWs to vaccinate children themselves.	Most of the studies showed that CHWs increased immunisation coverage. A meta-analysis of four studies showed that CHW promotion of vaccination increased the proportion of children with up-to-date vaccinations (RR: 1.19, 1.09-1.30). For the two studies where LHWs actually provided immunization (in Papua New Guinea and Guatemala), both showed an improvement compared to a control group, but the evid…	Searched Cochrane Central Register of Controlled Trials, MEDLINE, EMBASE, CINAHL, British Nursing Index and Archive, AMED, POPLINE and WHOLIS, reference lists of included papers and relevant reviews, and contacted the authors of relevant papers. We selected randomised and non-randomised controlled trials, controlled before–after studies, and interrupted time series of any intervention delivered b…	After grouping studies that compared broadly similar types of interventions, we combined the feasible results to obtain an overall estimate of effect. Data were re-analysed on an intention-to-treat basis where possible. Beneficial health behaviours were analysed on a worst case basis for individuals; that is, persons lost to follow-up were assumed to be non-adherent to the beneficial health behav…	GRADE: Two reviewers independently assessed the risk of bias for each study using the Cochrane Collaboration’s Risk of Bias tool (Higgins & Green 2009). For non-randomised trials, we used the Cochrane EPOC Group’s adaptation of this tool (Cochrane Effective Practice and Organisation of Care Group 2009). We also evaluated the quality of evidence related to key outcomes using the GRADE approach (Hi…	Lay health workers (LHWs) are health workers who perform diverse functions related to healthcare delivery but who have no formal professional training (Lewin et al. 2005).	0.818182	High	0.818182	High	Yes
35	Glenton, Khanna	2013	Claire Glenton, Norwegian Knowledge Centre for the Health Services, Norway. E-mail: Claire.glenton@ kunnskapssenteret.no	SR	LMIC	Vaccination	LHWs/women	CBP support/delivery	no CHWs	Effectiveness, safety and acceptablity of compact pre-filled autodisable devices	What is (i) the effects and safety and (ii) the acceptability of using LHWs to deliver vaccines and medicines to mothers and children through compact pre-filled autodisable devices (CPADs)?	No studies met our criteria for the review exploring the effects and safety of using LHWs to deliver CPADs. For the acceptability review, six qualitative studies assessed the acceptability of using LHWs to deliver hepatitis B vaccine, tetanus toxoid vaccine, gentamicin or oxytocin using UnijectTM devices. All studies took place in low- or middle-income countries and explored the perceptions of co…	Evidence of the effects and safety of using CPADs delivered by LHWs is lacking. Evidence regarding acceptability suggests that this intervention may be acceptable although LHWs may feel vulnerable to blame.	There is evidence, but of low-quality, that health professionals are confident that CHWs can deliver vaccines or other medicines using compact pre-filled auto-disposal devices (CPADs) to mothers and children. Some health professionals said providing adequate supervision was difficult. CHWs perceived CPADs as effective and important, but feared consequences if harm should come to the recipients. N…	Authors searched electronic databases and grey literature. For the systematic review of effects and safety, sought randomised and non-randomised controlled trials, controlled before–after studies and interrupted time series studies. For the systematic review of acceptability, sought qualitative studies. Search and inclusion/exclusion criteria varied for the three aims: acceptability, effects and …	For studies assessing effects and safety, we planned to assess the risk of bias using the approach recommended by the Cochrane Effective Practice and Organization of Care (EPOC) group (EPOC (Cochrane Effective Practice and Organisation of Care Review Group) (2012). For studies assessing acceptability, the quality of papers was assessed using the Critical Appraisal Skills Programme (CASP) quality …	For studies assessing effects and safety, we planned to assess the risk of bias using the approach recommended by the Cochrane Effective Practice and Organization of Care (EPOC) group (EPOC (Cochrane Effective Practice and Organisation of Care Review Group) (2012). For studies assessing acceptability, the quality of papers was assessed using the Critical Appraisal Skills Programme (CASP) quality …	We defined the term ‘lay health worker’ as any health worker (paid or vol- untary) who performed functions related to healthcare delivery and was trained in some way in the context of the intervention but did not receive any formal professional or paraprofessional certificate or tertiary education degree (Lewin et al. 2005).	1	Very high	0.9	Very high	No
36	Glenton, Colvin	2013	Claire Glenton, Norwegian Knowledge Centre for the Health Services, Norway. E-mail: Claire.glenton@ kunnskapssenteret.no	SR MA	Global	Maternal and child health	Women and children	Multiple by LHWs	no LHWs	NA (describing barriers and facilitators)	What factors affect the implementation of LHW programmes for maternal and child health?	We included 53 studies primarily describing the experiences of LHWs, programme recipients, and other health workers. LHWs in high income countries mainly offered promotion, counselling and support. In low and middle income countries, LHWs offered similar services but sometimes also distributed supplements, contraceptives and other products, and diagnosed and treated children with common childhood…	Rather than being seen as a lesser trained health worker, LHWs may represent a different and sometimes preferred type of health worker. The close relationship between LHWs and recipients is a programme strength. However, programme planners must consider how to achieve the benefits of closeness while minimizing the potential drawbacks. Other important facilitators may include the development of se…	Lay health workers (LHWs) in HICs mainly offered promotion, counseling and support while in LMICs they offered similar services but sometimes also distributed supplements, contraceptives and other products, diagnosed and treated children with common childhood diseases, and managed uncomplicated labor/referrals. Program recipients appreciate LWHs’ skills and the similarities between themselves and…	We searched MEDLINE, OvidSP (searched 21 December 2011); MEDLINE Ovid In-Process & Other Non-Indexed Citations, OvidSP (searched 21 December 2011); CINAHL, EBSCO (searched 21 December 2011); British Nursing Index and Archive, OvidSP (searched 13 May 2011). We searched reference lists of included studies, contacted experts in the field, and included studies that were carried out alongside the tria…	We identified barriers and facilitators to LHW programme implementation using the framework thematic synthesis approach. Two review authors independently assessed study quality using a standard tool. We assessed the certainty of the review findings using the CerQual approach, an approach that we developed alongside this and related qualitative syntheses. We integrated our findings with the outcom…	As described in the methods section, we used the CerQual ap- proach to assess the certainty of each review finding, grading each finding as either of high, moderate or low certainty. None of the study findings were assessed to be of high certainty, because of weaknesses in study quality. We assessed a little less than half of the findings as of moderate certainty because the findings showed high …	Lay health workers (LHWs) perform functions related to healthcare delivery, receive some level of training, but have no formal professional or paraprofessional certificate or tertiary education degree. They provide care for a range of issues, including maternal and child health.	0.8	High	0.8	High	No (CERQual used; CERQual is a tool analogous to GRADE for evaluating the confidence of review findings in qualitative systematic reviews)
37	Gogia	2010	Harshpal Singh Sachdev: e-mail: hpssachdev@gmail.com	SR MA	LMIC	Neonatal health	Neonates, infants	Home visits	No home-based neonatal care provided by CHW in resource-limited settings with poor access to health facility-based care	infant and neonatal deaths and stillbirths	Can home visits for neonatal care by community health workers reduce infant and neonatal deaths and stillbirths in resource-limited settings?	Five trials, all from south Asia, satisfied the inclusion criteria. The intervention packages included in them comprised antenatal home visits (all trials), home visits during the neonatal period (all trials), home-based treatment for illness (3 trials) and community mobilization efforts (4 trials). Meta-analysis showed a reduced risk of neonatal death (relative risk, RR: 0.62; 95% confidence int…	Home visits for antenatal and neonatal care, together with community mobilization activities, are associated with reduced neonatal mortality and stillbirths in southern Asian settings with high neonatal mortality and poor access to facility-based health care.	Home visits for antenatal and neonatal care, together with community mobilization activities, are associated with reduced neonatal mortality (RR: 0.62; 95% CI: 0.44–0.87) and stillbirths (RR: 0.76; 95% CI: 0.65–0.89) in south Asian settings with high neonatal mortality and poor access to facility-based health care. Antenatal and neonatal practice indicators also significantly improved (> 1 antena…	Systematic review up to 2008 of controlled trials (including those random, quasi-random or non-random design, with individual or cluster allocation) comparing groups that received different experimental interventions, including home visits for neonatal care by community health workers, with a control group that did not receive any home-based intervention by community health workers during the neo…	Meta-analysis using Stata® so ware version 9.2 (StataCorp LP, College Station, USA). The presence of bias in the extracted data was evaluated quasi-statistically using the funnel plots and formally with the “metabias” command. To be able to appropriately combine individual and cluster randomized trials, authors made pooled estimates (relative risk, RR, with 95% con dence intervals, CIs) and calcu…	The quality of the identified trials was assessed on the basis of the methods used for sampling and for allocation into intervention and control groups. Randomization was classi ed as: (a) adequate, (b) unclear, (c) inadequate and (d) not used; allocation concealment as: (a) adequate, (b) unclear, (c) inadequate and (d) not used. No evidence of publication bias was found. With the sole exception …	A community health worker was defined as any paid village health worker or unpaid volunteer, or any auxiliary health professional working in the community.	0.909091	Very high	0.818182	High	No
38	Gogia	2011	Dr Siddhartha Gogia, Department of Pediatrics, Max Hospital, Gurgaon, Haryana, India. gogiasiddhartha@gmail.com	SR MA	LMIC	Neonatal health	Neonates	Community based care	No community based neonatal care	Neonatal mortality	What is the effect of community based neonatal care by community health workers (CHWs) on NMR in resource-limited settings?	A total of 13 controlled trials involving about 192000 births were included in this systematic review. Community based neonatal care by CHWs was associated with reduced neonatal mortality in resource-limited settings [RR=0.73 (0.65 to 0.83); P<0.0001]. The identified studies were a heterogeneous mix with respect to the extent and quality of community based neonatal care provided and the character…	A significant decrease in NMR is possible by providing community based neonatal care in areas with high NMR by community health workers with a modest training duration and ensuring high program coverage with home visitation on the first two days of life.	Community-based neonatal care provided by CHWs was associated with reduced neonatal mortality in resource-limited settings [RR=0.73 (0.65 to 0.83); P<0.0001]. In trials with a baseline neonatal mortality rate (NMR) less than 50/1000 live births, the relative risk of neonatal mortality among neonates receiving care from CHWs was 0.85 (0.73-0.99); while in trials with a baseline NMR of more than 50…	Searched databases, including Medline, Cochrane Controlled Trials Register in the Cochrane Library, EMBASE, HealthSTAR (Health Services Technology, Administration, and Research), CINAHL, WHO Afrolibrary and clinical trials websites till March 5, 2011. For PubMed the following search strategy was used: (newborn OR neonat* OR perinatal OR baby OR babies) AND (“community” OR home OR domiciliary OR t…	Since the studies were expected to be a combination of individual and cluster randomized controlled trials, the data entry was done using the inverse variance method in Stata® software version 9.2 (StataCorp LP, College Station, USA). The presence of bias in the extracted data was evaluated by visualization of the funnel plot and also with the “metabias” command. The summary effect size was calcu…	Assessment of risk of bias in included studies suggests adequate sequence generation in majority of studies. Allocation concealment is usually not an issue in cluster randomized intervention trials as all the clusters are randomized at once. Given the type of intervention, trials cannot possibly involve blinding of the participants. Similarly, with mortality as the primary outcome, blinding of ou…	In almost all trials the community health worker (CHW) was drawn from the local community. Majority of studies provided limited data on the level of education, remuneration and supervision of CHWs. The training of CHWs varied between 3 days to 36 days and was a combination of both theoretical as well as practical aspects	0.909091	Very high	0.818182	High	No
39	Gogia	2016	HPS Sachdev, Sitaram Bhartia Institute of Science and Research, B-16 Qutab Institutional Area, New Delhi 110016, India; hpssachdev@gmail.com	SR MA	LMIC	Neonatal health	Neonates, infants	Home based care	No home-based neonatal care provided by CHW in resource-limited settings with poor access to health facility-based care	Neonatal, infant and perinatal mortality	What is the effect of home-based neonatal care provided by CHWs for preventing neonatal, infant and perinatal mortality in resource-limited settings with poor access to health facility-based care?	The intervention package comprised three components, namely, home visits during pregnancy (four trials), home-based preventive and/or curative neonatal care (all trials) and community mobilization efforts (four trials). Intervention was associated with a reduced risk of mortality during the neonatal (random effects model relative risk (RR) 0.75; 95% confidence intervals (CIs) 0.61 to 0.92, P = 0.…	The authors concluded that home-based neonatal care is associated with a reduction in neonatal and perinatal mortality in South Asian settings with high neonatal-mortality rates and poor access to health facility-based care. Adoption of a policy of home-based neonatal care provided by CHWs is justified in such settings.	There is high quality evidence that home-based neonatal care is associated with a reduction in neonatal and perinatal mortality in South Asian settings with high neonatal-mortality rates and poor access to health facility-based care.	Criteria for considering trials for this review included the following: Types of trials: Trials evaluating home-based neonatal care provided by CHWs with a concurrent control group and a random design, with individual or cluster allocation, were eligible for inclusion. Trials primarily evaluating home-based neonatal care following birth in a facility or hospital were excluded. Types of participan…	Data abstraction was done in duplicate using a standard questionnaire. Meta-analysis on STATA: The presence of bias in the extracted data was evaluated quasi-statistically using a funnel plot. The effect measure was plotted against the standard error of the effect size on a log scale. Formal statistical tests for funnel plot asymmetry, namely the Begg’s and Egger’s methods, were also conducted wi…	Grade table; quality of the identified trials was assessed by Cochrane Collaboration’s tool for assessing the risk of bias. Except for an unclear risk of selection bias in one trial, all studies were assessed to be at low risk of bias for all elements.	The term ‘community health worker’ included any of the following personnel: village or CHWs or volunteers (paid/unpaid), public health nurse or auxiliary nurse.	1	Very high	1	Very high	Yes
40	Hall	2017	Brian J. Hall brianhall@umac.mo	SR MA	Global	HIV	PLWHA	Lay counselling	No counselling	Retention in HIV care	What are key barriers and facilitators to interventions seeking to improve retention in HIV care?	The key barriers and facilitators identified were: (1) Stigma and discrimination, (2) Fear of HIV status disclosure, (3) task shifting to lay health workers, (4) Human resource and institutional challenges, (5) Mobile Health (mHealth), (6) Family and friend support, (7) Intensive case management, and, (8) Relationships with caregivers.	The current review suggests that task shifting interventions with lay health workers were feasible and acceptable. mHealth interventions and stigma reduction interventions appear to be promising interventions aimed at improving retention in HIV care. Future studies should focus on improving the evidence base for these interventions. Additional research is needed among women and adolescents who we…	Task shifting to lay health workers was generally acceptable to individuals living with HIV. Lay counselors were able to spend more time with individuals living with HIV, provided more social and non-medical instrumental support (arrangement of rides to clinic). Lay health worker counseling and peer health education nurtured hope and a positive attitude, which increased retention in care.	We used a comprehensive search strategy to identify all relevant studies regardless of language or publication sta- tus, or year of publication through Feb 17th 2015 (see Supplementary Table 1). Data collection and analysis proceeded in accordance with the PRISMA review guide- lines [17], utilized the ENTREQ checklist [18], and fol- lowed meta-synthesis guidance from the Cochrane group [15]. We r…	After identifying studies for inclusion, one reviewer (BH) extracted the relevant data from the original selected reports and the second reviewer (KS) reviewed the manu- scripts for a second time, extracted relevant data to an excel spreadsheet, and the two data extraction tables were com- pared and results were integrated. A set of data extraction categories was developed including the following…	The Critical Appraisal Skills Program [CASP; 19] quality assessment tool for qualitative studies [20, 21] was adapted to assess individual study quality. The tool consisted of seven questions including (1) a screening question to ensure the manuscript was qualitative research, (2) whether the study context was clearly described, (3) if there was evidence of researcher reflexivity, (4) if the samp…	Not stated	0.9	Very high	0.8	High	No (CERQual used; CERQual is a tool analogous to GRADE for evaluating the confidence of review findings in qualitative systematic reviews)
41	Henriques Camelo	2012	Enfermeira, Doutor em Enfermagem, Professor do Departamento Enfermagem Geral e Especializada da Escola de Enfermagem de Ribeirão Preto, da Universidade deSãoPaulo.RibeirãoPreto,SP,Brasil.E-mail:shcamelo@eerp.usp.br.	Review (non-systematic)	Brazil	CBP rights/wellbeing	CBPs	Strategies to prevent or manage work related injuries among CBPs	NA (describes the injuries CBPs may get and how they manage)	CBP health/injury	What work-related illnesses do community health workers face and what strategies do CHWs use to manage or prevent them?	Community health workers experience physical and psychic illnesses, such as circulatory, muscular and infectious diseases, mental disorders, stress and burnout syndrome. The management strategies identified included exercise, reading, music and team meetings. These results show it is important to review community health worker's work processes, with emphasis on occupational diseases which recomme…	Work-related illnesses among CHWs include: physical and psychological illnesses, such as circulatory, muscular and infectious diseases, mental disorders, stress and burnout syndrome. Up to 42% of the CHWs mentioned health problems and 67% reported regular use of medications. The management strategies identified included exercise, reading, music and team meetings.	Community health workers experience physical and psychic illnesses, such as circulatory, muscular and infectious diseases, mental disorders, stress and burnout syndrome. The management strategies they use include exercise, reading, music, and team meetings. Community health worker work processes must be reviewed, with an emphasis on occupational diseases so that management strategies can be devel…	Seven international databases were se arched, including PubMed and Cochrane. Search terms focused on Community Health Workers in Brazil (Community Health Agents) and occupational health. 15 articles were selected for the reivew.	Not described	Not described	Community Health Agents of the National Family Health Program	NSR	NSR	NSR	NSR	No
42	Hill	2014	Zelee Hill, UCL Institute for Global Health, 30 Guilford Street, WC1N 1EH, London, UK, Email: zhill.ich@gmail.com	SR	LMIC	PHC	CHWs	Supervision	various alternative supervision strategies or no supervision	CHW performance, motivation, and retention	What is the impact of CHW supervision strategies used in low- and middle-income countries on performance, motivation, and retention? What are the implementation and feasibility issues?	A total of 22 impact papers were identified. Papers were from a range of low- and middle-income countries addressing the supervision of a variety of health care providers. We classified interventions as testing supervision frequency, the supportive/facilitative supervision package, supervision mode (peer, group, and community), tools (self-assessment and checklists), focus (quality assurance/prob…	Few supervision strategies have been rigorously tested and data on CHW supervision is particularly sparse. This review highlights the diversity of supervision approaches that policy makers have to choose from and, while choices should be context specific, our findings suggest that high-quality supervision that focuses on supportive approaches, community monitoring, and/or quality assurance/proble…	Evidence suggests that improving supervision quality has a greater impact than increasing frequency of supervision alone. Supportive supervision packages, community monitoring of the work of CHWs, and quality improvement/ problem-solving approaches show the most promise; however, evaluation of all strategies was weak.	A search of peer-reviewed, English language articles evaluating health provider supervision strategies was conducted through November 2013. Included articles evaluated the impact of supervision in low- or middle-income countries using a controlled, pre-/post- or observational design. Implementation and feasibility literature included both peer-reviewed and gray literature. Articles that described…	After detailed reading of each paper, we classified each intervention based on the strategy being tested and synthesized and collated the findings for each strategy.	The quality of the paper was judged based on the potential for selection bias (whether a control group was used; allocation to this group and similarity of intervention and control groups at baseline; whether assessors were blinded; and levels of loss to follow-up) and reporting bias (selective reporting of outcomes). Overall, the quality of the impact studies was low with only one study classed …	Not stated	0.6	Low	0.5	Very low	No
43	Hoeft	2017	Theresa J. Hoeft, PhD, Department of Psychiatry and Behavioral Sciences, University of Washington School of Medicine, Box 356560, Seattle, WA 98195-6560; e-mail: thoeft@uw.edu.	SR	HIC	Mental health	Adults	task shifting for mental health	NA (descriptive)	Reach and effectiveness of mental health care	What approaches can support task sharing for mental health care in rural areas of high-income countries?	The review identified approaches to task sharing focused mainly on community health workers and primary care providers. Technology was identified as a way to leverage mental health specialists to support care acrosssettings both within primary care and out in the community. The review also highlighted how provider education, supervision, and partnerships with local communities can support task sh…	Approaches to task sharing may improve reach and effectiveness of mental health care in rural and other low-resource settings, though important questions remain. We recommend promising research directions to address these questions.	The review identified approaches to task sharing focused mainly on community health workers and primary care providers. Technology was identified as a way to leverage mental health specialists to support care across settings both within primary care and out in the community. The review also highlighted how provider education, supervision, and partnerships with local communities can support task s…	We conducted a review of peer-reviewed and gray literature to determine where task sharing of rural mental health care delivery was occurring in high-income countries. Gray literature encompasses papers, reports, and PowerPoint slides that are posted online but not within the peer-reviewed literature. We also consulted with 10 experts in areas of task shifting,mental health, and health disparitie…	As many studies were descriptive in nature, the quality of the studies was not evaluated by the authors and synthesis of study outcomes was not feasible for this review.	As many studies were descriptive in nature, the quality of the studies was not evaluated by the authors and synthesis of study outcomes was not feasible for this review.	Community Health Worker (CHW)	0.444444	Very low	0.333333	Very low	No
44	Horey	2015	Dell Horey, College of Science, Health and Engineering, La Trobe University, Bundoora, VIC, 3086, Australia. d.horey@latrobe.edu.au	SR MA	No studies	Palliative care	Palliative care clients and their families, volunteers and service quality	Training and support	No training and support strategies for palliative care volunteers	Volunteer’s skills, volunteer's coping, service standards	What are the effects of training and support strategies for palliative care volunteers on palliative care clients and their families, volunteers and service quality?	We did not find any studies that assessed the effects of training and support strategies for palliative care volunteers that meet our inclusion criteria. The excluded studies suggest that trials in this area are possible.	The use of palliative care volunteers is likely to continue, but there is an absence of evidence to show how best to train or support them whilst maintaining standards of care for palliative care patients and their families.	There is an absence of evidence to show how best to train or support palliative care volunteers whilst maintaining standards of care for palliative care patients and their families.	We searched the Cochrane Central Register of Controlled Trials (CENTRAL, The Cochrane Library, 28 April 2014); MEDLINE (1946 to 28 April 2014); EMBASE (1988 to 28 April 2014); PsycINFO (1806 to 28 April 2014); CINAHL (EbscoHOST) (1981 to 28 April 2014); ProQuest Dissertations and Theses (1861 to 28 April 2014). We also searched the Database of Abstracts of Reviews of Effects (DARE, The Cochrane L…	Two review authors screened 2614 citations identified through the electronic searches after duplicates were removed. The search of grey literature through websites yielded no additional titles. We identified 28 potentially relevant titles but found no studies eligible for inclusion.	GRADE assessment planned but since no included studies, no assessment conducted	Participants as volunteers through a formal volunteer program in services offering palliative care in people’s homes, residential aged care facilities or other settings in the community; we would also have included studies that involved palliative care clients or their families receiving the services of such volunteers not in hospital. We excluded studies involving informal carers and other volun…	1	Very high	0.909091	Very high	Yes (but no studies included)
45	Hou	2015	S.I. Hou: shou@uga.edu	Review (non-systematic)	US	Cancer	community and clinic health navigators/underserved US groups	Screening promotion	no CBP support for screening or navigation	Disparities in cancer screening and care	What models and appraoches are taken by community and clinic health navigator (CHN) interventions on cancer screening promotion for addressing cancer disparities and how effective are these models?	Two CHN models were identified: community-based (15 studies) and clinic/hospital-based (12 studies). While both models used the term “navigators,” most community-based programs referred them as community health workers/navigators/advisors, whereas clinic-based pro- grams often called them patient navigators. Most community- based CHN interventions targeted specific racial/ethnic minority or rural…	Results support existing literature on the potential of using CHNs to serve as cultural brokers and deliver culturally appropriate health interventions, in order to help close the persistent racial and ethnic disparities in cancer screening in the USA.	In the US, community and clinic health navigators for cancer screening promotion had similar roles and responsibilities. Most of the navigator interventions increased cancer screening knowledge and behaviours versus usual care or comparison groups. Navigator roles included: reaching out to participants via mail, phone, or face contact; providing information or hosting educational events; providin…	The combination terms “cancer screening” and “community health workers or navigators” or “patient navigators” were used in searching Medline, CINAHL, and PsycInfo. A total of 27 articles published during January 2005∼April 2014 were included. Original peer-reviewed research published in the specified time period and contained the above search terms in the abstract was included initially. Further …	The articles were summarized into tables by study setting and participant characteristics. In order to better identify appropriate frameworks for CHN-led interventions to encourage participants for cancer screenings, we have broadly grouped studies by two major intervention settings: (1) community- based navigator programs such as interventions taking places at community centers, churches, or com…	Discussed potential bias: The current review is subject to the publication bias. The study demonstrated that significant effectiveness is usually more likely to be published, resulting the review seeing most- ly successful CHN intervention studies [43]. Since our intent is to synthesize lessons learned from existing successful CHN models and approaches, this may be less of a concern, although res…	Community health navigators (CHNs) receive training that is specific to the type of cancer targeted by their intervention. The training that the navigators go through varies from 1-day workshops to multiple sessions spreading out several months where the CHNs learn how to navigate effectively or update the materials so they are more applicable to the community.	NSR	NSR	NSR	NSR	No
46	Hunt	2011	C. W. Hunt: Auburn University School of Nursing, 219 Miller Hall, Auburn, AL 36849, USA, e-mail: huntcar@auburn.edu	SR	US	Diabetes	Patients living with type 2 diabetes mellitus	Self-management support from community health advisors	no community health advisors	Self-management of patients living with type 2 diabetes mellitus	What is the theoretical basis of interventions using community health advisors? What populations and settings are served by community health advisors? What are the characteristics, training, and roles and activities of community health advisors? Are interventions by community health advisors for improving self-management of patients living with type 2 diabetes mellitus effective?	Community health advisors’ theoretical interventions were based on providing cultur- ally appropriate care and resolution of health disparities within minority populations. Typically community health advisors were patients themselves living with type 2 dia- betes mellitus. Major roles of community health advisors included: supporter, educator, case manager, advocate, and program facilitator. Acti…	Community health advisors provide culturally appropriate interventions to promote and restore health and prevent diseases while serving as links between community and healthcare providers.	Community health advisor interventions for people with type 2 diabetes were based on providing culturally appropriate care and resolution of health disparities within minority populations in the US. Typically community health advisors had diabetes themselves. Major roles of community health advisors included working as a supporter, educator, case manager, advocate, and program facilitator. Activi…	Medline, CINAHL, and Cochrane databases were searched using search terms, lay health workers, community health advisors, lay health educators, community health workers, community diabetes advisors, and lay health advisors. Community health advisors are referred to in the literature by various terms, including lay health educators, peer advisors, peer coaches, community health workers, community d…	Studies were reviewed and variables coded by one reviewer. Second and third reviewers independently analyzed the articles and compared findings to the first reviewer’s findings. Reviewers then discussed items for which there was lack of agreement. After discussion, consensus was reached on all items.	Authors discuss article quality: The reviewed studies varied in quality. Characteristics and training of CHAs were not always adequately described. Attrition rates were usually reported and were high for some studies [7, 10, 14, 20, 21]. The dosage, or CHA contact time, was variable among studies. This variability often related to specific participant needs. Not all of the studies examined the re…	Community health advisors were volunteers with the exception of two studies. One of these studies hired a promotora to be dedicated to the clinic and in the second, the CHAs were paid clinical staff [10, 11]. Ideally, CHAs are members of the target community and in most studies, CHAs were members of the community for which the intervention was conducted. Training seemed to range from 2 hours to s…	0.6	Low	0.5	Very low	No
47	Islam	2015	N. Islam: Section for Health Equity, Department of Population Health, New York University School of Medicine, 550 First Avenue, VZN #843, New York, NY 10016, Nadia.Islam@nyumc.org.	Review (non-systematic)	US	Underserved HIC group(s)	Socially and linguistically isolated populations in the US, including Asian American, Native Hawaiian, and Pacific Islander (AA and NHPI) communities	Multiple CHW interventions	no CHWs (unclear)	NA (authors just describing program characteristics)	What are the characteristics of CHW programs for AA and NHPI communities in the U.S.?	The majority of articles represented studies or programs conducted in specific subgroups, with the Vietnamese, Chinese, and Korean communities among AAs and Native Hawaiian and Samoan among NHPIs most frequently represented. Programs primarily address cancer (41/75) and diabetes (25/75), are federally funded (56/75). 47/75 articles described an intervention or health program evaluation, and only …	The findings from our systematic review demonstrate that there is a robust literature on CHW programs in AA and NHPI communities. However, the review suggests several areas of expansion for CHW efforts. First, an increased number of CHW programs that target specific AA and NHPI ethnic subgroups, particularly those subgroups with high rates of limited English pro ciency that are currently underrep…	CHW programs for Asian American, and Native Hawaiian, and Pacific Islander communities in the U.S do not adequately address the ethnic and cultural diversity in these populations. CHW programs should be geographically expanded to reach these populations across the country. CHWs are underutilized in addressing a range of health issues in these communities, including mental health disparities, HIV/…	The PRISMA method was followed to ensure a systematic process for the identi cation and inclusion of eligible peer-reviewed articles in the review.16 Four databases, including Ovid MEDLINE(R), PsycINFO, CINAHL, and Web of Science were searched using cross-referenced terms for AA and NHPI and CHWs. Terms were identi ed using Census race and ethnicity subcategories for AAs1 and NHPIs2 and consultin…	The 75 articles were reviewed and coded independently by two reviewers using 8 domains that described key program characteristics, including: ethnic group, health topic addressed, geographic location, funding mechanism, type of analysis reported, prevention (primary/secondary) and management focus, CHW role, and CHW title. Articles were grouped by domain and numbers of articles in each domain wer…	Not explicitly assessed in the review	CHWs are frontline health workers who o en serve socially and linguistically isolated populations, including Asian American, Native Hawaiian, and Paci c Islander (AA and NHPI) communities in the United States (U.S.) and U.S. territories	NSR	NSR	NSR	NSR	No
48	Jaskiewicz	2012	Capacity Plus, IntraHealth International Inc, 1776 I Street NW, Suite 650, Washington DC, USA 20006, wjaskiewicz@capacityplus.org	Review (non-systematic)	LMIC	PHC	CHWs	CBP support/delivery (work environment)	NA (describes features of the work environment, recommends improvements to the work environment)	CHW productivity, the quality of services, and in turn the effectiveness of the community-based programmes that rely on them	How can the CHW work environment be improved to increase CHW productivity and, ultimately, the effectiveness of community-based strategies?	CHW productivity is determined in large part by the conditions under which they work. Attention to the provision of an enabling work environment for CHWs is essential for achieving high levels of productivity. We present a model in which the work environment encompasses four essential elements—workload, supportive supervision, supplies and equipment, and respect from the community and the health …	As more countries look to scale up CHW programmes or shift additional tasks to CHWs, it is critical to pay attention to the elements that affect CHW productivity during programme design as well as implementation. An enabling work environment is crucial to maximize CHW productivity. Policy-makers, programme managers, and other stakeholders need to carefully consider how the productivity elements r…	The four essential elements of the work environment that affect CHW productivity are: workload, supportive supervision, supplies and equipment, and respect from the community and the health system. There is no known ideal work environment, nor is there a known maximum number or mix of CHW job tasks that will ensure the highest level of CHW productivity. Success is more likely when CHWs have a cle…	A desk review of selective published and unpublished articles and reports on CHW programs in developing countries was conducted to analyse and organize findings on the elements that influence CHW productivity. The search was not exhaustive but rather was meant to gather information on general themes that run through the various documents to generate perspectives on the issue and provide evidence …	Not stated; authors "analyse and organize findings on the elements that influence CHW productivity"	Not explicitly assessed in the review	For the purposes of this article a CHW is defined as a “health worker who performs a set of essential health services and who receives standardized training outside the formal nursing or medical curricula and has a defined role within the community and the larger health system” [8].	NSR	NSR	NSR	NSR	No
49	Jones	2014	Faculty of Health and Social Care, University of Hull, Cottingham Road, Hull HU67RX, United Kingdom E-mail address: c.jones@hull.ac.uk (C.C.G. Jones).	SR MA	HIC	Mental health/maternal health	Recently delivered women	Peer support	no peer support	perinatal mental illness	What is the impact of peer support in the context of perinatal mental illness (PMI)?	The meta-ethnography produced four themes; ‘Isolation: the role of peer support’, ‘Seeking validation through peer support’, ‘The importance of social norms of motherhood’, and ‘Finding affirmation/a way forward; the impact of peer support’. These themes represent women's experiences of PMI, their encounters with peer support groups within that context, and the impact of such encounters on their …	Isolation is a key factor in PMI. Practitioners should be instrumental in their acceptance and development of peer support for PMI, ensuring these networks are valued, nurtured and encouraged. This study illustrates the powerful effect of professional and social forces on how new mothers feel about themselves.	Access to the right type of peer support can positively impact women's perinatal mental health. It is important to recognise the risk of isolation and have pathways of referral to peer support networks. Practitioners must nurture peer support networks in perinatal care. More research is required to establish the most successful formats/structures of peer support.	Between March and June 2012, four electronic databases were searched for qualitative accounts of women's experiences of peer support in the context of postnatal and antenatal depression. Advanced searches of published work with date restrictions (1980–2012) were conducted within the databases of CINAHL Plus, MEDLINE (via Ebsco host), PsychINFO, and Scopus. We used systematic review methods to ide…	We began with an index paper, as a guide to identifying findings, and comparing them with others. The process was undertaken separately by all three authors – who then met to agree themes. Comparison of findings was undertaken across the five studies through reciprocal translation. Reciprocal translation occurs in Step 5 ‘Translating the studies into one another’ of the meta- ethnography process.…	Whether quality assessment should be included in a meta-ethnography is disputed (Atkins et al., 2008). We decided that applying strict quality criteria in the selection process could result in important studies being excluded. This decision was also informed by the lack of universally agreed criteria for the quality assessment of qualitative research. However, we consider that part of presenting …	Peer support maybe financially compensated or voluntary (Solomon, 2004), with key characteristics being based upon notions of shared hardship, provided by non-professional parties; a vantage point considered crucial (Mead and MacNeil, 2006).	0.727273	Medium	0.636364	Low	No
50	Kabaghe	2016	b.j.visser@amc.uva.nl; m.vanvugt@amc.uva.nl 2 Division of Internal Medicine, Department of Infectious Diseases, Center of Tropical Medicine and Travel Medicine, Academic Medical Center, University of Amsterdam, Meibergdreef 9, PO Box 22700, 1100 DE Amsterdam, The Netherlands	SR MA	SSA	Malaria	General	Health workers use of rapid diagnostic tests to diagnose malaria	Clinicians	Proportions in percentage of RDT results with appropriate AMD prescription disaggregated to positive and negative results adherence.	How well do health workers who diagnose and treat malaria comply with RDT results?	3 of 14 studies assessed CHW performance. The CHWs provided appropriate treatment for 98% of the cases. Those testing positive were treated 99% of the time and those testing negative were not treated about 94% of the time	With regard to published data, compliance to RDT appears to be generally fair in sub-Saharan Africa; compliance to negative results will need to improve to prevent mismanagement of patients and overprescribing of anti-malarial drugs. Improving diagnostic capacity for other febrile illnesses and developing local evidence-based guidelines may help improve compliance and management of negative RDT r…	HWs compliance to RDT is fair; compliance to positive RDT results is generally higher compared to negative RDT results. Over-treatment of malaria is still a major problem in sub-Saharan Africa. Both HW and patient factors contribute to inappropriate prescribing of AMDs to RDT negative patients; interventions to improve compliance should target both patients and HWs. Treatment guidelines should be…	A PROSPERO-registered systematic review was conducted to evaluate health workers’ compliance to RDTs in sub-Saharan Africa, following Preferred Reporting Items for systematic Reviews and Meta-Analyses (PRISMA) guidelines. Studies published up to ovember 2015 were searched without language restrictions in Medline/Ovid, Embase, Cochrane Central Register of Controlled Trials, Web of Science, LILACS,…	STATA version 13 (StataCorp, College Station, TX, USA) was used to calculate the pooled estimate of proportions appropriately treated overall and negative and positive compliance using random effects. Random effects analysis was used after an initial fixed effect analysis had I2 above 50 %, suggesting heterogeneity. Pooled estimates were also stratified by health personnel cadre, age of patients …	The risk of bias of studies was not assessed because of the diversity of the study designs included. Notably, few studies were available which quantified HW’s compliance to malaria RDT results	Health Workers HW) in general	0.7	Medium	0.6	Low	No
51	Källander	2013	Karin Källander, MSc, PhD Malaria Consortium Africa P.O Box 8045, Kampala, Uganda, Phone: 256 772744126, Fax: 256 312 300425, Email: k.kallander@malariaconsortium.org	Review (non-systematic)	LMIC	PHC	CHWs	mHealth	not using mHealth for performance and retention	Performance and retention	What are the characteristics of mHealth projects in LMICs and what are the promising mHealth practices and innovative mHealth approaches that can support community health workers?	The review revealed that there are very few formal outcome evaluations of mHealth in low-income countries. Although there is vast documentation of project process evaluations, there are few studies demonstrating an impact on clinical outcomes. There is also a lack of mHealth applications and services operating at scale in low- and middle-income countries. The most commonly documented use of mHeal…	With partnerships forming between governments, technologists, non-governmental organizations, academia, and industry, there is great potential to improve health services delivery by using mHealth in low- and middle-income countries. As with many other health improvement projects, a key challenge is moving mHealth approaches from pilot projects to national scalable programs while properly engaging…	Innovative mHealth applications for community health workers include the use of mobile phones as job aides, clinical decision support tools, as well as for data submission and instant feedback on performance. The most commonly documented use of mHealth was 1-way text-message and phone reminders to encourage follow-up appointments, healthy behaviours, and data gathering. Although there is vast doc…	A 2-stage process was applied in this review. In the first stage, a broad search was done to generate a list of domains in which mHealth has been applied in low- and middle-income countries. Non-peer-reviewed sources of information, including Web-based mHealth portals, mHealth review documents [4-7], and reports that specifically map out mHealth initiatives in Uganda and Mozambique [8,9] were use…	The results were analyzed, classified according to six themes (Education and awareness; Data access; Monitoring and compliance; Disease and emergency tracking; Health information systems; and Diagnosis and consultation), and described in more detail by using a predesigned data collection table (available on request from first author). The results were presented to the coauthors in an 8-person res…	Not explicitly assessed in the review	Not stated	NSR	NSR	NSR	NSR	No
52	Kamal-Yanni	2012	Campaign and Policy Division, Oxfam, John Smith Drive, Oxford, OX4 2JY, UK, mkamalyanni@oxfam.org.uk	Review (non-systematic)	LMIC	Malaria	Heath providers (public, private, CHWs)/general population	Multiple	Comparing the provision of malaria diagnosis and treatment across different health providers	Accessible and correct malaria diagnosis and treatment	What is the most effective approach to deliver malaria treatment in developing countries, by public sector, formal and informal private sector, and CHWs?	CHWs have proved to be effective agents in providing correct diagnosis and treatment of malaria and other common fevers, even in remote areas.	The evidence shows that there is no short-cut to investing in training and supervision of providers, or in treating malaria within a public health context rather than as a separate disease. The studies highlighted that all outlets face challenges in delivering their services, but that CHWs scored highly in almost all parameters. CHWs have proved to be effective agents in providing correct diagnos…	CHWs can effectively diagnose and treat malaria and other common fevers, even in remote areas. CHWs correctly used rapid diagnostic tests, dispensed artemisinin-based combination therapies (with substantially lower rates of over-prescription compared to healthcare providers in public and private facilities), counselled patients, and performed effective case management of child pneumonia. CHWs sco…	Selection criteria: The criteria for the inclusion of studies were: 1) a location where ACT was a first-line treatment for uncomplicated malaria at the time of the study; 2) high-prevalence countries in sub-Saharan Africa and Cambodia, where resistance to ACT has already started; 3) studies with defined provider(s); and 5) a clearly defined methodology. All the studies were published in English o…	Not discussed: Authors "analysed 31 studies to assess providers based on six parameters: knowledge and practice of provider, diagnosis, referral practices, price of medicine, availability of ACT, and treatment coverage and impact on morbidity and mortality"	Not explicitly assessed in the review	Not stated	NSR	NSR	NSR	NSR	No
53	Kane	2010	Department of Development, Policy & Practice, Royal Tropical Institute, Mauritskade 63, Amsterdam, The Netherlands Correspondence: s.kane@kit.nl	Review (non-systematic)	LMIC	Child health	CHWs/children 0 to 60 months	Multiple	NA (describes features of CHW interventions that enable effectiveness)	Reduced burden of childhood illnesses	How and when are CHWs effective in the management of some childhood illnesses (IMCI)? [I.e. we have evidence that they can be effective, but need to understand how interventions work]	Interventions to improve CHW performance included ‘Skills based training of CHW’, ‘Supervision and referral support from public health services’, ‘Positioning of CHW in the community’. When interventions were applied in context of CHW programs embedded in local health services, with beneficiaries who valued services and had unmet needs, the interventions worked if following mechanisms were trigge…	The aim of this review was to explore if RCTs could yield insight into the working of the interventions, when examined from a different, a realist perspective. We found that RCTs did yield some insight, but the hypotheses generated were very general and not well refined. These hypotheses need to be tested and refined in further studies.	Interventions to improve CHW performance to increase childhood vaccination include: (1) skills-based training of CHWs, (2) a health system that provides rigorous CHW supervision and is responsive to the CHW’s client referrals, and (3) positioning the CHW in the community. When interventions were applied in context of CHW programs embedded in local health services, with beneficiaries who valued se…	Types of studies: RCT, including cluster RCT (CRCT), of CHW interventions for improving child health, pub- lished in peer reviewed journals, in the period 1997 to 2008. Only studies from LMIC were included. Types of interventions: Interventions delivered by CHWs. Studies which measured the effectiveness of CHW trainings through pre and post test examinations, inter- ventions where the worker was …	Used a realist approach as the theoretical framework for reviewing and synthesizing evidence on complex interventions. In the ‘realist’ approach, one examines the interaction between the context and the intervention and attempts to unravel and explain the mechanisms that are set in motion by this interaction to produce the outcomes. This is done through an interpretive, reflexive and iterative pr…	Not explicitly assessed in the review… But they have an interesting reflection on the capacity for RCTs to inform understanding of how and why interventions work: Authors seldom described or discussed the mechanisms that explained their study outcomes. We realise that the RCT design, the exacting reporting requirements and word limits of journals, restrict authors from sharing all their operation…	“Community health workers should be members of the communities where they work, should be selected by the communities, should be answerable to the communities for their activities, should be supported by the health sys- tem but not necessarily a part of its organization, and have shorter training than professional worker"	NSR	NSR	NSR	NSR	No
54	Kane	2016	Royal Tropical Institute, KIT Health, P.O. Box 95001, 1090 HA, Amsterdam, The Netherlands; S.Kane@kit.nl (S. Kane).	Review (non-systematic)	LMIC	CBP rights/wellbeing	CBPs	NA (empowerment of CHWs)	NA (descriptive)	individual level psychological empowerment experience of the CHWs	To what extent did six different national CHW programs empower CHWs?	CHWs programs empower CHWs by giving them (1) access to privileged medical knowledge, (2) linking them to the health system, and (3) providing them an opportunity to do meaningful and impactful work. However, they are frustrated by (1) a sense of lack/absence of control over one's work environment and (2) feelings of being unsupported, unappreciated, and undervalued.	While increasingly the onus is on CHWs and CHW programs to solve the problem of health access, attention should be given to the experiences of CHWs themselves. CHW programs need to move beyond an instrumentalist approach to CHWs, and take a developmental and empowerment perspective when engaging with CHWs. CHW programs should systematically identify disempowering organisational arrangements and t…	We contend that CHW programs in LMICs already have many elements that offer an empowering experience to CHWs through improving competence, enhancing self-esteem, offering opportunities for meaningful and socially impactful work. We argue thatwhile this is good, these empowerment influences fall short in translating into CHW's performance whenever and wherever they are undermined by organizational…	Our analysis is based on findings from Phase 1 of the five year REACHOUT project which explores factors influencing the performance of CHWs globally, and in Bangladesh, Ethiopia, Indonesia, Kenya, Malawi and Mozambique, in particular. The REACHOUT study scope is broader than just CHWs; as the study participants are a wide range of care providers, all with one common characteristic their proximity…	Not stated	Methodologically, while Lee and Koh's framework (Lee and Koh, 2001) helped us unpack the different dimensions of the CHWs' empowerment experience, it fell short in guiding us in explaining the antecedents of the four dimensions. The framework was perhaps originally designed to examine the situation of workers who had clearly defined profiles, clear identities, were formally employed and paid, and…	Community Health Worker (CHW)	NSR	NSR	NSR	NSR	No
55	Kaunonen	2012	Marja Kaunonen, Professor, School of Health Sciences, University of Tampere, Tampere FI-33014, Finland. Telephone: +358 40 190 1454. E-mail: marja.kaunonen@uta.fi	SR	HIC	Breastfeeding	Pregnant and breastfeeding women	Peer counselling	NA (describes features of peer support interventions)	Initiation, duration and exclusivity of breastfeeding	What are the characteristics of peer support interventions supporting breastfeeding during pregnancy and the postnatal period?			Individual support and education were the most common peer interventions for breastfeeding support. 12 of the 15 studies reporting breastfeeding continuation showed peer support to be effective.	Searched the CINAHL, MEDLINE and the Cochrane Library databases from year 2000 until the end of February 2008. The search terms listed in the article. According to the inclusion criteria, the studies focused on breastfeeding, breastfeeding peer support interventions and education of healthy mothers and infants from the perspective of mothers or family members. The studies had to be conducted in E…	Not discussed	Two independent evaluators rated all the articles by using the following scheme to rate the strength of evidence, that is, levels of evidence (Finnish Nurses Association, http://www. sairaanhoitajaliitto.fi/, Current Care Guidelines Manual, http://www.kaypahoito.fi): A (I) Evidence from meta-analyses, well-conducted system- atic reviews. B (II) Evidence from systematic reviews, one randomised con…	Trained peers; peers working with professionals; spouses with or without training; spouses and grandmothers with antenatal education or grandmothers without breastfeeding training. Some studies described breastfeeding friends, other breastfeeding mothers in the community or members in the social support network.	0.8	High	0.7	Medium	No
56	Kew	2017	Kayleigh M Kew, British Medical Journal Technology Assessment Group (BMJ-TAG), BMJ Knowledge Centre, BMA House, Tavistock Square, London, WC1H 9JR, UK. kkew@sgul.ac.uk.	SR MA	Global	Asthma	Adolescents, teens	Lay-led or peer counselling for improved self management	Adolescents without peer support/lay-led counseling support; adolescents attended an alternative activity	Asthma-related quality of life and exacerbations requiring at least a course of oral steroids	How safe and effective are lay-led and peer support interventions for adolescents with asthma?	Although weak evidence suggests that lay-led and peer support interventions could lead to a small improvement in asthma-related quality of life for adolescents, benefits for asthma control, exacerbations and medication adherence remain unproven. Current evidence is insufficient to reveal whether routine use of lay-led or peer support programmes is beneficial for adolescents receiving asthma care.…	Although weak evidence suggests that lay-led and peer support nterventions could improve asthma-related quality of life for adolescents, benefits for asthma control, exacerbations and medication adherence remain unproven. As present, evidence is insufficient to show whether routine use of lay-led or peer support programmes in adolescent asthma care provides benefit. Ongoing and future research - …	Adolescents who received peer support had better quality of life than those in the control group, although this varied with how results were analysed, so we were uncertain. Most other outcomes did not show an important benefit of the intervention. These studies provided very little information about asthma attacks or unscheduled visits during the trial, and we couldn’t be sure whether the interve…	We identified trials from the Cochrane Airways Group Specialised Register (CAGR), which is maintained by the Information Specialist for the Group. The Cochrane Airways Group Trials Register contains studies identified from several sources. 1. Monthly searches of the Cochrane Central Register of Controlled Trials (CENTRAL), through the Cochrane Register of Studies Online (crso.cochrane.org). 2. We…	We used a random-effects model and performed a sensitivity analysis based on a fixed-effect model.	When we were able to apply the GRADE framework, we rated evidence as low quality, meaning that our confidence in the effect estimates is limited. We did not apply GRADE to unscheduled visits, medication adherence or adverse events because results were not pooled for these outcomes and were primarily described narratively. Nonetheless, our confidence in these results is very limited because they w…	Adolescent peers, social workers	1	Very high	1	Very high	Yes
57	Kok, Dieleman, et al.	2015	M. Kok, Royal Tropical Institute (KIT), P.O. Box 95001, 1090 HA Amsterdam, The Netherlands. E-mail: Maryse.kok@kit.nl	SR	LMIC	Health system	CHWs	Program features that influence performance of CHWs	NA (describes features of CHW interventions that influence performance)	CHW performance	Which intervention design factors influence performance of community health workers in low- and middle-income countries?	One hundred and forty studies met the inclusion criteria. A mix of financial and non-financial incentives, predictable for the CHWs, was found to be an effective strategy to enhance performance, especially of those CHWs with multiple tasks. Performance-based financial incentives sometimes resulted in neglect of unpaid tasks. Intervention designs which involved frequent supervision and continuous …	When designing community-based health programmes, factors that increased CHW performance in comparable settings should be taken into account. Additional intervention research to develop a better evidence base for the most effective training and supervision mechanisms and qualitative research to inform policymakers in development of CHW interventions are needed.	The review examined intervention design factors that influence performance of CHWs in LMICs. It found that a mix of financial and non-financial incentives enhanced performance, especially for those CHWs with multiple tasks. Performance-based financial incentives sometimes resulted in neglect of unpaid tasks. Frequent supervision and continuous training led to better CHW performance in certain set…	We searched EMBASE, PubMed, Cochrane, CINAHL, POPLINE and NHS-EED for eligible studies. The search strategy focused on broad contextual, health system and intervention design factors influencing performance of close-to-community pro- viders. This study was part of a research program investigating performance of close-to-community providers of which CHWs constitute an important part. Reviews and c…	This review, conducted in 2013, was undertaken using a framework approach (Dixon-Woods 2011). Based on reading of selected international literature (Chen et al. 2004; Haines et al. 2007; Bhutta et al. 2010; Kane et al. 2010; ERT1 2012; ERT2 2012; ERT3 2012; Palazuelos et al. 2013), factors that could potentially influence CHW performance and their (inter)relationships were identified; this result…	Quality of included literature was assessed independently by two reviewers, using an adapted version of the Critical Appraisal Skills Programme (CASP) method (CASP 2010). --> Authors do not discuss findings in context of article quality	‘any health worker carrying out functions related to health care delivery; trained in some way in the context of the intervention, and having no formal profes- sional or paraprofessional certificate or degree in tertiary education’	0.7	Medium	0.6	Low	No
58	Kok, Kane, et al.	2015	M. Kok, Royal Tropical Institute (KIT), P.O. Box 95001, 1090 HA Amsterdam, The Netherlands. E-mail: Maryse.kok@kit.nl	SR	LMIC	PHC	CHWs	Contextual features that influence performance of CHWs	NA (describes features of CHW context that influence CHW performance)	CHW performance	How does context influence performance of community health workers in low- and middle-income countries?	Few studies had the influence of contextual factors on CHW performance as their primary research focus. Contextual factors related to community (most prominently), economy, environment, and health system policy and practice were found to influence CHW performance. Socio-cultural factors (including gender norms and values and disease related stigma), safety and security and education and knowledge…	Research on CHW programmes often does not capture or explicitly discuss the context in which CHW interventions take place. This synthesis situates and discusses the influence of context on CHW and programme performance. Future health policy and systems research should better address the complexity of contextual influences on programmes. This insight can help policy makers and programme managers t…	Key contextual factors that influence the performance of CHWs are: (1) community and socio-cultural factors: social and cultural norms, values, practices and beliefs, gender roles and norms, and disease-related stigma, safety and security, and education and knowledge level of the CHW beneficiaries; (2) economic factors (poverty influences one’s willingness to become a CHW as well as the health-ca…	Same as above	Two reviewers analysed the content of included papers using thematic coding and the main categories of contextual factors influencing CHW performance from the preliminary conceptual framework were adjusted according to the findings [15].	The quality of included literature was assessed independently by two reviewers, with an adapted version of the Critical Appraisal Skills Programme method [19]. The quality assessment of studies was conducted to decide upon inclusion, but the level of quality was not taken into account during data analysis as the methodologies of included studies varied.	‘any health worker carrying out functions related to health care delivery; trained in some way in the context of the intervention, and having no formal profes- sional or paraprofessional certificate or degree in tertiary education’	0.7	Medium	0.6	Low	No
59	Koon	2013	A. Koon: adam.koon@lshtm.ac.uk, 1MRC/Wits Developmental Pathways for Health Research Unit, University of the Witwatersrand, Johannesburg, South Africa	Review (non-systematic)	LMIC	Adolescent health	CHWs/adolescents	Multiple, delivery of adoelscent health services	NA (descriptive)	delivery of adolescent health services	Can generalist and specialist community health workers deliver adolescent health services in sub-Saharan Africa?	A total of 106 articles, from 1985 to 2012, and representing 24 African countries, matched our search criteria. A single study in sub-Saharan Africa used CHWs to deliver adolescent health services with promising results. Though few comprehensive evaluations of large-scale CHW programs exist, we found mixed evidence to support the use of either generalist or specialist CHW models for delivering ad…	This review found that innovative service delivery approaches, such as those potentially offered by CHWs, for adolescents in sub-Saharan Africa are lacking, CHW programs have proliferated despite the absence of high quality evaluations, rigorous studies to establish the comparative effectiveness of generalist versus specialist CHW programs are needed, and further investigation of the role of CHWs…	This review examined the potential of CHWs for strengthening the delivery of adolescent health services. A single study in sub-Saharan Africa used CHWs to deliver adolescent health services with promising results. Limited evidence supports the use of either generalist or specialist CHW models for delivering adolescent health services.	We reviewed the literature on CHWs using Medline (PubMed), EBSCO Global Health, and Global Health Archive. Search terms (n = 19) were sourced from various review articles and combined with subject heading ‘sub- Saharan Africa’ to identify English language abstracts of original research articles on generalist and specialist CHWs.	Data was extracted from selected articles by AK. All authors agreed on the extraction of the following information from each article: year, location, study design, outcome measures, and job responsibilities. Where pos- sible, the reviewing author indicated recruitment criteria, supervision, and training duration of CHWs; although this information was not explicitly reported by many of the include…	Not explicitly assessed in the review	We defined ‘specialist’ CHWs as those who have acquired and deployed a narrowly defined set of skills determined by population group (such as, maternal health) or disease (such as, tuberculosis). ‘Generalist’ CHWs, by contrast, have a broader mandate, which attempts to serve the primary healthcare needs of the whole community. As depicted in Table 1, the main differences between specialist and ge…	NSR	NSR	NSR	NSR	No
60	Kredo	2014	Tamara Kredo, South African Cochrane Centre, South African Medical Research Council, PO Box 19070, Tygerberg, Cape Town, Western Cape, 7505, South Africa. tamara.kredo@mrc.ac.za.	SR MA	LMIC	HIV	People with HIV	Task shifting	Tasks remain concentrated at higher skill levels	quality of initiation and maintenance of HIV/AIDS care	What is the quality of initiation and maintenance of HIV/AIDS care in models that task shift care from doctors to non-doctors?	Ten studies met our inclusion criteria, all of which were conducted in Africa. But only two were on shifting to CHWs. Compared to doctor led care, we found moderate quality evidence from a single trial that when antiretroviral therapy was provided in the community, by trained field workers, there was probably no difference in death or losses to follow-up (n= 559). Of these four were randomised co…	Our review found moderate quality evidence that shifting responsibility from doctors to adequately trained and supported nurses or community health workers for managing HIV patients probably does not decrease the quality of care and, in the case of nurse initiated care, may decrease the numbers of patients lost to follow-up.	Shifting responsibility from doctors to adequately trained and supported community health workers for managing HIV patients probably does not decrease the quality of care.	Search methods: We conducted a comprehensive search to identify all relevant studies regardless of language or publication status (published, unpublished, in press, and in progress) from 1 January 1996 to 28 March 2014, with major HIV/AIDS conferences searched 23 May 2014. We had also contacted relevant organizations and researchers. Key words included MeSH terms and free-text terms relevant to ’…	Two authors independently screened titles, abstracts and descriptor terms of the results of the electronic search and applied our eligibility criteria using a standardized eligibility form to full texts of potentially eligible or uncertain abstracts. Two reviewers independently extracted data on standardized data extraction forms. Where possible, data were pooled using random effects meta-analysi…	GRADE assessment of each article. Quality reported in results section. For the CHW relevant evidence: moderate quality evidence that there is probably no difference in the mortality when doctors deliver care in the hospital or specially trained field workers provide home-based maintenance care and ART delivery in the community. There is moderate quality evidence from this trial that loss to follo…	Individual with maximum of few months training, paid or unpaid. Community health workers whose ART specific training ranged from two days (Kipp 2010) to four weeks (Jaffar 2009) were not responsible for prescribing ART but rather delivered ART drugs to patients at home, performed adherence monitoring, monitored clinical symptoms and signs of drug toxi- city and reported back or referred patients …	1	Very high	0.909091	Very high	Yes
61	Lassi	2015	Zulﬁqar A Bhutta, Center for Global Child Health, Hospital for Sick Children, Toronto, ON, M5G A04, Canada.Zulﬁqar.bhutta@sickkids.ca, zulﬁqar.bhutta@aku.edu.	SR MA	LMIC	Maternal and neonatal health	Mothers, neonates	support groups, community mobilization, home visits, training of TBAs, home-based neonatal care	Women received their usual maternal and newborn care services from local government and non-government facilities.	Maternal mortality, maternal death, neonatal mortality, perinatal mortality, stillbirth, low birth weight, complications of pregnancy, iron/folate supplementation, use of clean delivery kits, tetanus toxoid immunization, birth attended by healthcare provider, clean cord care, delayed bathing for 6 hours, exclusive breastfeeding until 6 months of age, healthcare seeking, infant's age for height z-…	How effective are community-based interventions for maternal & neonatal & newborn care (to supplement existing care)?	Small reduction but no significant impact in maternal mortality; significant reduction in infant deaths	Our review offers encouraging evidence that community-based intervention packages reduce morbidity for women, mortality and morbidity for babies, and improves care-related outcomes particularly in low- and middle-income countries. It has highlighted the value of integrating maternal and newborn care in community settings through a range of interventions, which can be packaged effectively for deli…	Our meta-analysis found that community- based intervention packages may have a possible effect on reducing maternal mortality, although the pooled result just crossed the line of no effect. The evidence of the impact of community-based intervention packages is robust, with consistent evidence of reduction in neonatal deaths.We observed a 25% reduction in overall neonatal deaths from the studies r…	The following methods section of this reviewis based on a standard template used by the Cochrane Pregnancy and Childbirth Group. We searched the Cochrane Pregnancy and Childbirth Group’s Trials Register by contacting the Trials Search Co-ordinator (31May 2014). The Cochrane Pregnancy and Childbirth Group’s Trials Register is maintained by the Trials Search Co-ordinator and contains trials identif…	We included cluster-randomised/quasi-randomised trials in the analyses along with individually-randomised trials. We incorporated the data of cluster-randomised/quasi-randomised trials using generic inverse variance method in which logarithms of risk ratio estimates were used along with the standard error of the logarithms of risk ratio estimates. We acknowledged heterogeneity in the randomisatio…	The review included 26 randomised or quasi-randomised controlled trials, covering a wide range of intervention packages and settings. Assessment of risk of bias in these studies suggests concerns regarding insufficient information on sequence generation and regarding failure to adequately address incomplete outcome data, particularly from cluster/individually randomised controlled trials.We there…	Outreach workers (residents fromthe community who are trained and supervised to deliver maternal and newborn care interventions to her target population) namely, lady health workers/visitors, community midwives, community/village health workers, facilitators or TBAs in maternal care during pregnancy, delivery and in the postpartum period; and routine newborn care.	1	Very high	1	Very high	No
62	Lee	2014	A. Lee: Department of Pediatric Newborn Medicine, Brigham and Women’s Hospital, Boston, Massachusetts, United States of America, alee6@partners.org	SR MA	LMIC	Neonatal health	infants under 2 months	Treatment of infections through antibiotics by frontline health workers	no frontline health workers to provide treatment	1. Health worker diagnostic accuracy, 2. affordability and accessibility of antibiotics, 3. frequency of antibiotic procurement without prescription	(1) Can frontline health workers accurately diagnose possible bacterial infection (pBI)?; (2) How available and affordable are antibiotics?; (3) How often are antibiotics procured without a prescription?	Data were identified from 37 published studies, 46 WHO/Health Action International (HAI) national surveys, and eight service provision assessment( SPAs). For study question 1, meta-analysis showed that clinical sign-based algorithms predicted bacterial infection in young infants with high sensitivity (87%, 95% CI 82%–91%) and lower specificity (62%, 95% CI 48%–75%) (six studies, n = 14,254). Fron…	Trained frontline health workers may screen for pBI in young infants with relatively high sensitivity and lower specificity. Availability of first-line injectable antibiotics appears low in many health facilities in Africa and Asia. Improved data and advocacy are needed to increase the availability and appropriate utilization of antibiotics for young infant infections in LMICs.	This review found that, compared to physicians, trained frontline health workers may screen for possible bacterial infection in young infants with relatively high sensitivity (average 82%; 95% CI 76%–88%) but somewhat lower specificity (average 69%; 95% CI 54%–83%) (eight studies, n= 11,857).	Databases searched included PubMed, Embase, WHO regional databases (LILACS, IMEMRO, AIM), POPLINE, and Cochrane (review protocol available in Text S3). We also reviewed bibliographies of sentinel articles. Grey literature sources included Eldis, UN, UNICEF, and donor websites (USAID, Saving Newborn Lives, Healthy Newborn Network). Demographic and Health Surveys (DHS), Multiple Indicator Cluster S…	Data regarding population characteristics, population selection, study design, setting, age range, case definitions of possible infection, gold/reference standard diagnosis, antibiotic prescription, availability, or cost were recorded. For study question 1 (the accuracy of pBI diagnosis), a two-by-two table was constructed for each study to determine the true positives, false positives, true nega…	Modified GRADE: Study Quality Assessment. For study question 1 (accuracy of pBI diagnosis), methodological quality was assessed per the Cochrane Diagnostic Test Accuracy Working group recommendations [30] using the QUADAS-2 (Quality Assessment of Diagnostic-Accuracy Studies-2) [31]. For study questions 2 and 3, the individual and overall study quality was assessed based on a modification of GRADE…	Not stated	1	Very high	0.818182	High	Yes (modified)
63	Lewin	2010	Simon Lewin, Preventive and International Health Care Unit, Norwegian Knowledge Centre for the Health Services, Box 7004 St Olavsplass, Oslo, N-0130, Norway. simon.lewin@nokc.no.	SR MA	LMIC	Maternal and child health	mothers and children	CHWs caring for infectious diseases	no CHWs	Management of infectious disease	How effective are LHW interventions in primary and community health care on maternal and child health and the management of infectious diseases?	Eighty-two studies met the inclusion criteria. These showed considerable diversity in the targeted health issue and the aims, content, and outcomes of interventions. The majority were conducted in high income countries (n = 55) but many of these focused on low income and minority populations. The diversity of included studies limited meta-analysis to outcomes for four study groups. These analyses…	LHWs provide promising benefits in promoting immunisation uptake and breastfeeding, improving TB treatment outcomes, and reducing child morbidity and mortality when compared to usual care. For other health issues, evidence is insufficient to draw conclusions about the effects of LHWs.	The use of lay health workers, compared to usual healthcare services: probably increases breastfeeding and up-to-date childhood immunization (meta-analysis for immunization: RR 1.23, 95% CI 1.09 to 1.38; P = 0.0006, but heterogeneous effects I2 = 70%, P = 0.005), may increase the number of parents who seek help for their sick child and may lead to slightly fewer children who suffer from fever, di…	For the current version of this review we searched The Cochrane Central Register of Controlled Trials (including citations uploaded from the EPOC and the CCRG registers) (The Cochrane Library 2009, Issue 1 Online) (searched 18 February 2009); MEDLINE, Ovid (1950 to February Week 1 2009) (searched 17 February 2009); MEDLINE In-Process & Other Non-Indexed Citations, Ovid (February 13 2009) (searche…	Two review authors independently extracted data using a standard form and assessed risk of bias. Studies that compared broadly similar types of interventions were grouped together. Where feasible, the study results were combined and an overall estimate of effect obtained.	GRADE assessment: The use of lay health workers, compared to usual healthcare services: - Moderate evidence that LHWs lead to an increase in the number of women who start to breastfeed their child; who breastfeed their child at all; and who feed their child with breastmilk only; - Moderate evidence that LHWs lead to an increase in the number of children who have their immunization schedule up to …	While LHWs are usually provided with job- related training, they have no formal professional or paraprofes- sional tertiary education and can be involved in either paid or voluntary care. The term LHW is thus necessarily broad in scope and includes, for example, community health workers, village health workers, treatment supporters, and birth attendants.	0.909091	Very high	0.818182	High	Yes
64	Little	2014	T. V. Little, Clinical and Population Health Research Program, Department of Quantitative Health Sciences, University of Massachusetts Medical School, 55 Lake Avenue North, Worcester, MA 01655, USA e-mail: tariana.little@umassmed.edu	SR	HIC	Diabetes	Latinos with type 2 diabetes	Multiple diabetes interventions delivered by CHWs	no CHW interventions	glucose (HbA1c) levels	What effect do CHW-delivered interventions for Latinos with type 2 diabetes have on glucose (HbA1c) outcomes?	12 studies that met the inclusion criteria. Of these, seven reported statistically significant improvements in HbA1c. Study participants were largely low-income, female, and Spanish-speaking and had uncontrolled diabe- tes. The CHWs led the interventions alone, in pairs, or as part of a team. Interventions varied considerably in session time, duration, and number. Most met standards for tai- lore…	Future research should report in greater detail CHW background, training, and supervision; examine factors associated with intervention effectiveness; and provide data on cost and cost-effectiveness.	Seven out of 12 RCTs on CHW-delivered interventions for Latinos with type 2 diabetes in the US reported statistically significant improvements in glucose levels as measured by HbA1c. The methodological quality was good but there were inconsistencies in the reporting of key information. Future research should report in greater detail CHW background, training, and supervision; examine factors assoc…	Data Sources: PubMed and Google Scholar databases were searched through February 25, 2014 using a combination of four key search terms: community, diabetes, intervention, and Latino (see Appendix 1 for the complete search algorithms). Reference lists of articles that met the eligibility criteria were manually screened to identify additional relevant studies. Study Selection: Inclusion criteria we…	Data Abstraction: A data abstraction form was developed to standardize the data extraction process. One reviewer (TVL) first abstracted data of interest for each article and two additional reviewers (MLW and MCR) conducted independent validations of the data abstract- ed. Discrepancies were reviewed and resolved by consensus. Data abstracted included intervention effect(s) on HbA1c and other outc…	Study quality was assessed using a slightly modified version of the 27-item checklist for measuring study quality [22]. Our checklist consisted of 25 questions across five sections: study reporting, external validity, internal validity (bias and confounding), and power. To our knowledge, no standard study quality cutoff scores currently exist. Thus, we used two different scoring methods. First, w…	Encompassing various terms including lay health workers, peer leaders, or promotores(as) de salud (health promoters), CHWs are defined as “individ- uals who serve as bridges between their ethnic, cultural, or geographic communities and health care providers, and en- gage their community to prevent diabetes and its complica- tions through education, lifestyle change, self-management and social sup…	0.8	High	0.7	Medium	No
65	Lizarondo	2010	Lucylynn Lizarondo International Centre for Allied Health Evidence, C7-62 City East Campus, University of South Australia, Adelaide, SA 5000, Australia, Tel 618 8302 2099, Fax 618 8302 2766, Email lucylynn.lizarondo@unisa.edu.au	Review (non-systematic)	HIC	Health system	Allied health assistants	Allied health assistant roles	NA (describing roles played by AHAs and their benefits or barriers)	NA (authors just describing program characteristics)	What roles and responsibilities of AHAs are reported in the literature? What are the benefits of and barriers to utilizing AHAs in current health care settings?	Of the initial 415 papers, 10 studies were included in the review. The majority of papers reported roles performed by general health care assistants or rehabilitation assistants who work in multiple settings or are not specifically affiliated to a health discipline. All current AHAs duties have elements of direct patient care and indirect support via clerical and administrative or housekeeping ta…	There is consensus in the literature that AHAs make a valuable contribution to allied health care. Whilst there are clear advantages associated with the use of AHAs to support allied health service delivery, ongoing barriers to their effective use persist.	There is consensus in the literature that allied health assistants (AHAs) make a valuable contribution to allied health care. However, ongoing barriers to their effective use persist. AHAs have duties that require contact with patients (such as administration of clinical services, preparation of patients, patient education, and supervision of patients) and duties that do not require direct patien…	A systematic process of literature searching was undertaken. A search strategy which included a range of electronic databases was searched using key terms. Studies which examined the roles and responsibilities of AHAs (across all allied health disciplines) were included in the review. Only publications written in the English language were considered, with no restriction on publication date. Two r…	Data were extracted from each of the included studies, such as author, year of publication, type of study, country of origin, roles and responsibilities, barriers and benefits of introducing AHA in the health workforce. A narrative summary of the synthesized findings is presented.	Not explicitly assessed in the review	For the purpose of this review, an AHA is defined as a person who assists or provides any type of support to the work of a qualified allied health professional. Studies which reported AHAs or other terminologies such as generic assistants, community rehabilitation assistants, multidisciplinary assis- tants, therapy assistants/supports, aides, technicians and sup- port workers aligned with defined…	NSR	NSR	NSR	NSR	No
66	Loures	2010	Fundação de Apoio ao Hospital Universitário, UFJF. Rua Catulo Breviglieri 46, Santa Catarina. 36036-110 Juiz de Fora MG. lilianyfl@yahoo.com.br	SR	Brazil	CBP roles	CBPs/people in need of physical therapy	NA (describes how community health agents interact with physiotherapists)	NA (descriptive)	NA (authors just describing program characteristics)	How do community health agents and physiotherapists interact within the Brazilian health system?	In Brazil, community health agents and physiotherapists interact and play an important role in the health system. Community health agents can perform some of the functions of physiotherapists in the home, and working together the two groups can better meet the needs of patients at home withy physical therapy needs.	Community health agents and physiotherapists interact and play an important role in the health system.	In Brazil, community health agents and physiotherapists interact and play an important role in the health system. Community health agents can perform some of the functions of physiotherapists in the home, and working together the two groups can better meet the needs of patients at home withy physical therapy needs.	Search terms included Community Health Agents (Brazil) and physiotherapists in the national primary health care system. Legal documents of the government pertaining to CHAs and physiotherapists were also obtained. Four data bases were search: two international and two Brazilian.	Not described	Not described	Community Health Agents of the National Family Health Program	0.333333	Very low	0.333333	Very low	No
67	Ma	2016	Joseph D Tucker, University of North Carolina Chapel Hill Project-China, No. 2 Lujing Road, 510095 Guangzhou, China. (jdtucker@med.unc.edu)	SR MA	Global	HIV	PLWHA	Task shifting for ART	NA (descriptive)	HIV ART adherance	What interventions can improve ART adherence and inform patient-centred policymaking?	We identified six themes related to types of interventions, including task shifting, education, mobile phone text messaging, directly observed therapy, medical professional outreach and complex interventions. We also identified five cross-cutting themes, including strengthening social relationships, ensuring confidentiality, empowerment of PLHIV, compensation and integrating religious beliefs int…	The study underlines the importance of incorporating social and cultural factors into the design and implementation of interventions. Further qualitative research is needed to evaluate ART adherence interventions.	Task shifting was acceptable by PLHIV and lay health workers to resolve the shortage of limited medical professionals, strengthen the relationship in the community, improve the psychosocial wellbeing of PLHIV and empower them to achieve better adherence. Proper training and compensation for lay health workers can better facilitate task shifting. These studies indicated that task shifting reduced …	Our search strategy was implemented on 8 February 2015 to identify eligible studies using search terms in English without date restriction. We followed PRISMA guidance [21] and completed the ENTREQ checklist for qualitative systematic reviews [22] (Supplementary File 1 and 2). Our study was registered in PROSPERO (CRD42015017248). The following 19 databases were searched: CENTRAL (Cochrane Centra…	We used a thematic synthesis approach that was developed a priori [24]. All data were entered into a spreadsheet. Com- parisons across different studies were made using thematic analysis. We conducted initial open coding on each relevant text. First, we identified the six intervention-specific themes and analyzed their policy implications. Next, we identified themes that cut across different type…	Authors used CASP and had high confidence in their conclusions about task shifting to lay health workers and remuneration, noting "Eleven studies with minor to significant methodological limitations. Thick data from eight countries (three MICs, five LICs) and two regions (seven SSA, one LAC). High coherence and high relevance." Each qualitative review finding was assessed using the CERQual (Confi…	Not stated	0.9	Very high	0.8	High	No (CERQual used; CERQual is a tool analogous to GRADE for evaluating the confidence of review findings in qualitative systematic reviews)
68	Malarcher	2011	Office of Population and Reproductive Health, Bureau for Global Health, USAID, Washington, DC 20523-3600, USA, malarcher@usaid.gov (S. Malarcher)	SR	LMIC	Contraceptives	Community based health workers/women	CHW delivery of DPMA	Facility based delivery of DPMA	feasibility, safety and effectiveness	What is the feasibility, safety and effectiveness of community-based delivery of the injectable contraceptive depot-medroxyprogesterone acetate (DMPA)?	Of 600 identified documents, 19 had adequate information on injectables, almost exclusively intramuscular DMPA, provided by CHWs. The data showed that appropriately trained CHW demonstrate competency in screening clients, providing DMPA injections safely and counseling on side effects, although counseling appears equally suboptimal in both clinic and community settings. Clients and CHWs report hi…	We conclude that DMPA can be provided safely by appropriately trained and supervised CHWs. The benefits of community-based provision of DMPA by CHWs outweigh any potential risks, and past experiences support increasing investments in and expansion of these programs.	The injectable contraceptive depot-medroxyprogesterone acetate (DMPA) can be provided safely in communities by appropriately trained and supervised CHWs. The benefits outweigh the potential harms. Trained CHWs had sufficient knowledge and skills for screening potential clients regarding their eligibility for the use of DMPA. Clients of CHWs receiving DMPA had outcomes equivalent to those of clien…	Both published and unpublished documents were considered for inclusion. Searches in bibliographic databases were conducted based on established criteria. Search strategies were adjusted as appropriate for each database including the Cochrane Library, MedlinePlus, Popline, PubMed, RAND Books and Publications, and ReproLine. The searches included common terms for CHW including community-based distr…	Data extraction, conducted by the first author, included information relevant to the outcome measures of interest, program inputs and context of program implementation. A description of the data extraction process is available online [22].	Aspects of methodological quality were assessed by two independent reviewers who categorized evidence according to US Preventive Task Force (USPTF) reference criteria [23]. Seven studies were graded as Level II5 [27,30–32,36–38] and 11 were categorized as Level III6 [24–26,28,29,33–35,40] (Jean-Louis B., 2009, personal communication; Ehrlich L., 2009, personal communication).7 Many of the studies…	The definition for community-based worker varies according to context, specific needs and available resources. Generally, CHW receive less training than other professional workers and are members of the communities where they work with links to a clinic-based health system.	0.9	Very high	0.7	Medium	No
69	Maravilla	2016	Joemer Calderon Maravilla, R.N., School of Public Health, University of Queensland, 4th floor Public Health Building, Herston Rd, Herston, Brisbane, Queensland 4006, Australia. E-mail address: joemer.maravilla@uq.net.au (J.C. Maravilla).	SR MA	US	Adolescent health	Adolescents, teens	Home visits, counselling	Non-CHW visited areas	Repeated pregnancies and births among adolescents aged <20 years, 2 years after the delivery of their first child.	How effective are CHWs in reducing repeated pregnancies and births among adolescents aged <20 years, 2 years after the delivery of their first child?	There was an overall 30% decrease in repeated adolescent births (odds ratio = .70, confidence interval = .49-.99) among CHW-visited areas relative to nonvisited sites. On the other hand, no significant association was detected in terms of repeated pregnancies (odds ratio = .96, confidence interval = .70-1.28).	This systematic review reveals a consensus among recent study findings that community health worker visitation is an effective strategy for the prevention of repeated adolescent births. CHW programs provided comprehensive social and family planning support, promoted prevention of another pregnancy, and encouraged adolescents toward health-seeking behavior. A comprehensive systematic review of 82 …	Although most studies (n ¼ 9) were either of “strong” or of “moderate” quality, only two of five finding a significant reduction exhibited a high level of quality as the other three failed to adjust results for confounders. Random effects modeling revealed an overall 30% decrease in repeated adolescent births (odds ratio ¼ .70, confidence interval ¼ .49e.99) among CHW-visited areas relative to no…	This systematic review used PubMed, Embase, CINAHL, MEDLINE, Web of Science, ScienceDirect, Scopus, PsycINFO, Social Work Abstract, and UQ Library, using key terms including community worker, community health worker, home visit, reduce, pre ent, repeat, subsequent, teen, pregnancy, birth, and childbearing. Identified review articles were used to snowball other relevant literature. The Family Plan…	The final articles went through narrative analysis which allowed grouping based on methods, intervention type, and result characteristics. Meta-analysis was then conducted to measure the overall impact of CHW to RPs and RBs using MetaXL (Epigear International, Sunrise Beach, Queensland, Australia) and Stata, version 13 (Stata Corp, College Station, TX). A random effects model was applied to estim…	Six studies were rated as “moderate” quality, whereas others either showed strong (n ¼ 3) or weak (n ¼ 2) quality (Supplementary Figure). Of the five studies with significant results, only two exhibited rigor in all components of their methodology. The remaining three studies had moderate (n ¼ 2) and weak (n ¼ 1) quality as they failed to adjust their effect estimates for confounders	CHW: “lay health workers” or “paraprofessionals.”	1	Very high	0.909091	Very high	No
70	Martinez-Donate	2009	Ana P. Martínez-Donate, Department of Population Health Sciences, University of Wisconsin School of Medicine and Public Health, 610 Walnut St, 605 WARF, Madison, WI 53726-2397; phone 608.261.1380; fax: 608.263.2820; e-mail martinezdona@wisc.edu.	Review (non-systematic)	US	Cancer	Latinas	Breast and cervical cancer screening promotion by lay health advisors	No LHAs	Effectiveness in promoting cancer screening	How effective are lay health advisor interventions to promote breast and cervical cancer screening among Latinas?	Of 134 articles identified, 14 met the selection criteria. Most studies were conducted in the west or southwest regions of the United States. Few studies were guided by health behavior theory. Most studies used weak methodological designs, lacked a comparison group, and/or failed to collect both pre- test and post-test data. Only 2 studies found evidence of effectiveness.	More intervention research guided by health behavior theory and using rigorous methods is needed to elucidate the potential effectiveness of LHA interventions to promote BCC screening among Latinas.	There is limited evidence of effectiveness of CHW interventions to promote breast and cervical cancer screening among Latinas. Most studies used weak methodological designs. Only 5 of the 14 included studies involved an experimental or quasi-experimental design with a comparison group and pre- and post-test measures. Of these five, only two found evidence of effectiveness.	A search was conducted using the PubMed online electronic database. The search included studies published through August 2008. Study abstracts were reviewed to select intervention studies that met our inclusion criteria. References in selected articles were also reviewed for inclusion in the review.	The main characteristics and results of each study were extracted using a pre-established template.	Not explicitly assessed in the review	LHAs are individuals to whom community members naturally turn to for advice, emotional support, and tangible aid. LHA-based interventions typically enlist indig- enous members of the target population to connect community members to health-enhancing resources through education, social support, and community- building activities.	NSR	NSR	NSR	NSR	No
71	McCollum	2016	r.mccollum@liverpool.ac.uk; rosalindmccollum@gmail.com Liverpool School of Tropical Medicine, Pembroke Place, Liverpool L3 5QA, UK	SR	LMIC	PHC	Multiple	Multiple by CHWs	NA (describes extent to which CHW programs are equitable)	Equitability of CHW programs in terms of improving health of most disadvantaged people	How equitable are community health worker programmes and which programme features influence equity of community health worker services?	Thirty four papers met inclusion criteria. CHW programmes were found to promote equity of access and utilisation for community health by reducing inequities relating to place of residence, gender, education and socio-economic position. CHWs can also contribute towards more equitable uptake of referrals at health facility level. There was no clear evidence for equitable quality of services provide…	CHWs promote equitable access to health promotion, disease prevention and use of curative services at household level. However, care must be taken by policymakers and implementers to take into account factors which can influence the equity of services during planning and implementation of CHW programmes.	Of the 34 papers included 11 provided an equity analysis of the accessibility of services, 29 of the utilisation of services (26 for utilisation of CHW services provided within the community and six for uptake of referral by CHW to health facility services), five an analysis of the quality of services and five for community empowerment. There was a notable difference in the content of interventio…	In accordance with our published protocol, we systematically searched eight databases from 2004 to 2014 for quantitative and qualitative studies which assessed access, utilisation, quality or community empowerment following introduction of a CHW programme according to equity stratifiers (place of residence, gender, socio-economic position and disability). Selection Criteria: Studies were selected…	A thematic framework was applied and data extracted and managed, prior to charting and thematic analysis. Thematic narrative analysis was used adopting an itera- tive approach to identify and synthesise concepts found in the studies as a result of the heterogeneity of interventions and outcomes [30]. Narratives were developed and data charted based upon themes arising within the data. Findings fo…	CASP checklist: Papers were identified as low (5), medium (11) or high (18) quality using the CASP checklist, see Table 1 for quality assessment and study designs.	CHW: Any health worker carrying out functions related to health care delivery; trained in some way in the context of the intervention, and having no formal professional or paraprofessional certificate or degree in tertiary education (page 7 [13]).	1	Very high	0.8	High	No
72	Mdege	2013	Department of Health Sciences, University of York, Heslington, York YO10 5DD, UK. Tel: 01904 321836. Fax: 01904 321387. E-mail: noreen.mdege@york.ac.uk	SR	LMIC	HIV	People with HIV	Task shifting for ART	Tasks remain concentrated at higher skill levels	Patient outcomes (deaths, virological failure, ART adherance, loss to follow up, CD4 count, Hospital admissions and clinic visits, New AIDS defining illness and incidence of opportunistic infections, Quality of Life) and cost effectiveness	How effective is task-shifting in the delivery of antiretroviral therapy to HIV-infected patients and what are the cost implications?	We identified six effectiveness studies including a total of 19767 patients. Tasks were shifted from health care professionals to lay health workers in four studies (Jaffar et al. 2009; Chang et al. 2010; Kipp et al. 2010; Selke et al. 2010); Non-inferior patient outcomes were achieved with task-shifting from doctors to nurses, or from health care professionals to mid-level workers or lay health …	The reviewed evidence suggests that task-shifting from doctors to nurses, or from health care professionals to lay health workers can potentially reduce costs of ART provision without compromising health outcomes for patients. Task-shifting is therefore a potentially effective and cost-effective approach to addressing the human resource limitations to ART rollout. However, most of the studies con…	Task shifting from health care professionals to lay health worker for antiretroviral treatment achieved equivalent patient outcomes in terms of mortality, viral load, CD4 cell count, adherence to treatment, loss to follow-up, health care utilization, occurrence of new AIDS-defining illnesses, incidence of opportunistic infections, toxicity of antiretroviral treatment, quality of life, and other m…	We searched MEDLINE, EMBASE, PSYCINFO, Cochrane Library, Web of Knowledge and the Current Controlled Trials Register for articles published up to January 2011. We included studies evaluating any task-shifting model against any other intervention using any of the following outcomes: mortality (all causes); occurrence of new AIDS-defining illness; virological outcomes; CD4 cell count; adherence to …	Two authors (NM and SC) independently screened all titles and abstracts retrieved from the search process to identify eligible articles, and extracted data from the articles. Differences in opinion were resolved through consensus or otherwise by referral to a third author (SA). We used clinical judgement to establish whether trials were sufficiently similar to allow pooling of data by considering…	Risk of bias and heterogeneity assessment: Risk of bias assessment was performed by two authors (NM and SC) using the following domains for randomized controlled trials: sequence generation, allocation concealment, blinding, sample size calculation and incomplete outcome data (CRD 2008; Higgins and Green 2008). For non-randomized trials with a control group we used the following criteria: use of …	Not stated	1	Very high	0.8	High	No
73	Mercer	2014	Carmel Mercer, carmel.mercer@adelaide.edu.au	SR	Australia	Underserved HIC group(s)	Aboriginal and non-Aboriginal health workers working with Aboriginal Australians	Provision of health care services to Aboriginal Australians	NA (describes health worker experiences)	Health worker perceived skills, knowledge, attitudes, management practices and institutional policies that enable successful interprofessional partnership	What are the experiences of Aboriginal health workers and non-Aboriginal health professionals working collaboratively in the delivery of health care to Aboriginal Australians?	Thirteen qualitative papers met the inclusion criteria for this review. From these studies, 429 findings were extracted and aggregated to from 39 categories. Seven meta-syntheses were derived from the categories with key themes relating to the benefits of effective partnership for the practitioner, the health service and the Aboriginal community, negative experiences as a result of a disabling wo…	Workplace culture and environments impact on the experiences of Aboriginal health workers and non-Aboriginal health care providers working in collaborative clinical arrangements. When Aboriginal health workers and non-Aboriginal health care providers are empowered to work in a successful clinical partnership, through an enabling workplace, there is a great benefit for both the health professional…	Workplace culture and environments impact on the experiences of Aboriginal health workers and non-Aboriginal health care providers working in collaborative clinical arrangements. When Aboriginal health workers and non-Aboriginal health care providers are empowered to work in a successful clinical partnership, through an enabling workplace, there is a great benefit for both the health professional…	Using a three-step search strategy, databases of CINAHL, Pub Med, Scopus, Embase, Mednar, TROVE, ProQuest dissertation and Thesis, NHMRC, Department of Health and Ageing, Australian Indigenous Health Infonet and Conference proceedings and Australian Digital Theses where searched for published and unpublished studies in English from 1995 to2012. Hand-searching the Aboriginal and Islander Health Wo…	Data collection: Qualitative data were extracted from papers included in this review using the standardized data extraction tool from the Joanna Briggs Institute Qualitative Assessment and Review Instrument (QARI). Data synthesis: Qualitative research findings where pooled using QARI. The process of meta-synthesis involved the extraction of qualitative findings of significance to the review quest…	JBI Grades of Evidence: Qualitative papers were assessed by two independent reviewers for methodological validity prior to inclusion in this review using standardised critical appraisal instruments from the Joanna Briggs Institute Qualitative Assessment and Review Instrument. The reviewers agreed prior to the critical appraisal that studies must meet at a minimum seven of the 10 criteria in the Q…	Not defined but "The review considered qualitative studies that included Aboriginal health workers, Aboriginal liaison officers, Aboriginal community health workers and health professionals working collaboratively to deliver clinical care to Aboriginal Australians across a variety of Australian health care settings. These studies were conducted across a variety of rural, remote and urban Australi…	1	Very high	0.8	High	Yes (JBI GRADE)
74	Miyake	2017	LSHTM 15-17 Tavistock Place, London WC1H 9SH, UK. E-mail: natasha.howard@lshtm.ac.uk	Review (non-systematic)	LMIC	Maternal and neonatal health	Pregnant women and neonates in fragile, conflict areas	NA (community midwifery approaches)	NA (descriptive)	Recruitment, education, retention and deployment of CMWs, health equity in FCAS and other low-resource settings, bringing services closer to women	What is the scope and quality of literature, what are the existing programs, and whare are the enablers and barriers to community midwifery approaches, from recruitment to retention, in fragile and conflict affected states?	Major enablers for effective CMW programmes were community linkages and acceptance, while barriers included inappropriate recruitment, non-standardized education, weak supportive environment, political insecurity and violence.	While community engagement and acceptance were crucial, CMW programmes were weakened by inappropriate recruitment and training, lack of support and general insecurity. Further research and implementation evidence is needed to aid policy-makers, donors and implementing agencies in developing and implementing effective CMW programmes in FCAS.	Major barriers and enablers found in recruitment, training, deployment and retention of community midwives were not solely related to human resources management, but more broadly to health systems, socio-cultural and security concerns.	A scoping literature review design was selected, adapting Arksey and O’Malley’s six-stage scoping framework: (1) identifying research questions, (2) identifying relevant sources, (3) selecting sources, (4) extracting data, (5) collating, summarizing and reporting and (6) consulting stakeholders (Arksey and O’Malley 2005). A scoping, rather than systematic, review was conducted to provide a prelim…	First, the nature and distribution of included sources were collated and summarized. Second, data quality was assessed. Third, cadre definitions were described. Fourth, data were analysed thematically using deductive coding: (1) recruitment and selection, (2) training/education, (3) deployment and (4) retention. Deductive themes were chosen based on the ‘WHO framework for health workforce monitor…	Most sources lacked methodological rigour and consistency, indicating both research challenges and the need for more higher-quality research in these insecure and severely. This review did not exclude sources due to quality, and findings should be interpreted accordingly constrained settings.	Midwife, skilled birth attendant, traditional birth attendant, community midwife	NSR	NSR	NSR	NSR	No
75	Mutamba	2013	Butabika National Mental Referral Hospital, P.O. Box 7017, Kampala, Uganda, byamamutamba@yahoo.com	SR MA	LMIC	Mental health	People with mental, neurological and substance use health disorders	Multiple psychosocial and psychological interventions interventions by LHWs	No LHWs	Open to any outcomes related to mental, neurological and substance abuse disorders; found that a reduction in symptoms of depression and improved child mental development were most commonly reported.	What are the roles and effectiveness of lay community health workers in the prevention of mental, neurological and substance use disorders in LMICs?	A total of 15 studies, 11 of which were randomised, met our inclusion criteria. Studies were heterogeneous with respect to interventions, outcomes and LHWs’ roles. Reduction in symptoms of depression and improved child mental development were the common outcomes assessed. Primary prevention and secondary prevention strategies were carried out in 11 studies and 4 studies respectively .There was ev…	LHWs have the potential to provide psychosocial and psychological interventions as part of primary and secondary prevention of MNS disorders in LMICs, but there is currently insufficient robust evidence of effectiveness of LHW led preventive strategies in this setting. More studies need to be carried out in a wider range of settings in LMICs that control for risk of bias as far as possible, and t…	Three adult study populations provided evidence that CHW-led interventions are effective for reducing the burden of mental, neurological and substance-use disorders, including depression and post-traumatic stress disorder. Four of the studies targeting child mental health outcomes – one using selective prevention (targeting a higher-risk subgroup) and three using indicated prevention (targeting i…	Search strategy for identification of studies: Search terms were developed by dividing the research question into four concepts; a) lay community health workers b) mental, neurological and substance use disorders, c) pre- vention strategies and d) low and middle income countries. Key words and subject headings were identified from the literature on the subject. For each concept, key words with tr…	A data extraction form was developed using the data collection checklist developed by the Cochrane Effective Practice and Organisation of Care Review Group [17] and the Newcastle-Ottawa scale for assessment of bias in observational studies (18). Assessment of the risk that a randomised controlled or observational study over or under estimated the true intervention effect, was done using the Cochr…	The key domains considered for risk of bias within a study were allocation concealment, blinding of outcome assessment and handling of incomplete outcome data [19]. Of the eleven randomised studies, seven were judged as having unclear risk of bias and four as having high risk of bias (Additional file 3: Table S3). Allocation concealment was unclear in eight and not done in three randomised studie…	Lay community health workers in this review were defined as “any health worker working outside of a health care facility as part of a community based health care programme that met the following criteria: carried out functions related to health care delivery, were trained in some way in the context of the intervention and had no formal professional or paraprofessional certificated or tertiary edu…	0.818182	High	0.636364	Low	No
76	Mwai	2013	Grace W Mwai, Division of Medical Education, Brighton and Sussex Medical School, University of Brighton, BN1 9PH, UK. Tel: 44 (0) 1273711097. (gwmwai@yahoo.com)	SR	LMIC	HIV	People with HIV/CHWs	HIV testing, treatment with ART, general support by CHW	No CHWs; NA (Describes CHWs' roles)	Description of CHW tasks; Patient outcomes (virologic failure and mortality; access to care, ART adherance…Outcomes not set in advance but reported from included studies)	What are the roles and outcomes of community health workers in HIV care in sub-Saharan Africa?	In total, 21 studies met the inclusion criteria, documenting a range of tasks performed by CHWs. These included patient support (counselling, home-based care, education, adherence support and livelihood support) and health service support (screening, referral and health service organization and surveillance). CHWs were reported to enhance the reach, uptake and quality of HIV services, as well as …	CHWs can clearly contribute to HIV services delivery and strengthen human resource capacity in sub-Saharan Africa. For their contribution to be sustained, CHWs need to be recognized, remunerated and integrated in wider health systems. Further research focusing on comparative costs of CHW interventions and successful models for mainstreaming CHWs into wider health systems is needed.	CHWs were reported to enhance the reach, uptake and quality of HIV services, as well as the dignity, quality of life and retention in care for people living with HIV. The presence of CHWs in clinics was reported to reduce waiting times, streamline patient flow and reduce the workload of health workers. Clinical outcomes appeared not to be compromised, with no differences in virologic failure and …	Search strategy and study selection: The following databases were searched from inception to December 2012 for articles published in English or French: PubMed, PsychINFO, Embase, Web of Science, JSTOR, WHOLIS, Google Scholar and SAGE Journals online [39]. We used a compound search strategy combining truncated and non-truncated terms to identify CHWs, such as ‘‘health aides’’, ‘‘community health w…	Data were extracted using a predetermined extraction form. Analysis of outcomes of interest (roles and outcomes of CHWs) was then performed by identifying emerging themes from the extracted data and categorizing them using narrative synthesis approach [41,45]. Quantitative studies were also analyzed by a narrative commentary on the observed associations, with reference to p-values and confidence …	Quality assessment extracted data on sampling approach, study design, use of objective outcomes, sources of bias and generalizability of findings using separate criteria forqualitative studies [42], randomized controlled trials (RCTs) [43] and observational studies [44]. Using these criteria, studies were classified as good quality, moderate quality, or poor quality (Supplementary file 2). The fi…	A CHW was defined as ‘‘any health worker who performs functions related to health care delivery; has trained in some way in the context of the intervention; and has no formal professional or paraprofes- sional certificate or degree in tertiary education’’	0.8	High	0.6	Low	No
77	Noordam	2015	Noordam: Maastricht University, CAPHRI School for Public Health and Primary Care, P.O. Box 616, Maastricht, The Netherlands. E-mail: camielle.noordam@maastrichtuniversity.nl	Review (non-systematic)	LMIC	Child health	CHWs/Children with possible pneumonia (cough and/or difficulty breathing)	Counting beads to assist CHWs in detecting pneumonia	Detection of pneumonia by CHWs without counting beads	Detection of pneumonia	How useful are counting beads, in conjunction with a timer, as a tool to improve classification of fast breathing for CHWs? [Broken down into four specific questions, which are listed in the synthesis approach]	Studies conducted by the International Rescue Committee and Save the Children among illiterate CHWs assessed the effectiveness of counting beads to improve both counting and classifying respiratory rate against age-specific cut-off points. These studies found that the use of counting beads enabled and improved the assessment and classification of fast breathing. However, a Malaria Consortium stud…	Further research, using standardized protocols and gold standard compari- sons, is needed to understand the accuracy of beads in comparison to other tools used for classifying pneumonia, which CHWs benefit most from each different tool (i.e. disaggregating data by levels of literacy and numeracy) and what the impact is on improving appropriate treatment for pneumonia.	Among illiterate CHWs, the use of counting beads (beads that are shifted along a string to help keep track of numbers while counting) enabled and improved the assessment and classification of fast breathing among children with possible pneumonia. However, among literate CHWs, a study found that the use of counting beads decreased the accuracy of counting breaths. The design of the beads is crucia…	The findings presented are based on studies conducted by IRC, Save the Children, Malaria Consortium and UNICEF to improve iCCM programming in South Sudan, Uganda and Ghana. All CHWs in these studies were trained in iCCM using the World Health Organization (WHO) and UNICEF IMCI ‘Caring for Newborns and Children in the Community’ protocol. CHWs are named differently in various countries, e.g. in So…	We compiled all research findings on the use of counting beads within these programmes. Although most findings presented are part of larger research initiatives, in this review we focused on the following questions: (1) What is known regarding primarily illiterate CHWs’ ability to assess and classify fast breathing without the use of counting beads? (2) Does the use of beads improve the ability o…	Not explicitly assessed in the review	Not stated	NSR	NSR	NSR	NSR	No
78	Norris	2006	Dawn W. Satterfield RN, PhD, Division of Diabetes Translation, Centers for Disease Control and Prevention, MS K-10, 4770 Buford Highway NE, Atlanta, GA 30341, USA. E-mail: dxs9@cdc.gov	Review (non-systematic)	HIC	Diabetes	People with diabetes	Diabetes management support from CHWs	No CHWs	Diabetes management (Improvements in physiological measures, positive changes in lifestyle and self-care) and cost savings by preventing inappropriate health care utilization	How effective are community health workers in supporting the care of persons with diabetes?	Eighteen studies were identified, including eight randomized controlled trials. Most studies focused on minority populations in the USA. The roles and duties of community health workers in diabetes care were varied, ranging from substantial involvement in patient care to providing instrumental assistance in education sessions taught by other health professionals. Participants were generally satis…	Diabetes programmes include community health workers as team members in a variety of roles. There are some preliminary data demonstrating improvements in participant knowledge and behaviour. Much additional research, however, is needed to understand the incremental benefit of community health workers in multicomponent interventions and to identify appropriate settings and optimal roles for commun…	Diabetes patients were generally satisfied with their contacts with CHWs, and patient knowledge about diabetes increased. Improvements in physiological measures were noted for some interventions, and positive changes in lifestyle and self-care were noted in a number of studies. There were few data on economic outcomes, but several studies demonstrated a decrease in inappropriate health care utili…	We developed a systematic review protocol using methods described by The Cochrane Collaboration [21]. Using Medical Subject Headings and text words, including community health aides, lay health workers, volunteers, promotora and multiple other words, we searched the following electronic databases for potentially relevant articles in any language from the dates indicated until March 2004: MEDLINE®…	Using a standardized template, data from eligible studies were abstracted by one of the authors (F.M.C.) and checked by another (S.L.N.). For each study we examined attrition, as well as how the participants were recruited (an indication of the representativeness of study participants of target populations). We also examined the completeness of descriptions of participant and CHW demographic char…	Methods do not discuss how quality was assessed but in results authors state "The quality of studies included in this review was variable. Important characteristics of study participants were often missing and the characteristics of the CHWs were often incomplete. Among the eight RCTs, only two reported blinding of the assessor [28,37]. The methods of randomization were also reported in only two …	CHWs are defined as ‘community members who work almost exclusively in community settings and who serve as connectors between health care consumers and providers to promote health among groups that have traditionally lacked access to adequate health care’; in methods they further note: CHWs were defined as any healthcare worker who: (i) carried out functions related to healthcare delivery; (ii) wa…	NSR	NSR	NSR	NSR	No
79	Oyo-Ita	2016	Angela Oyo-Ita, Department of Community Health, University of Calabar Teaching Hospital, PMB 1278, Calabar, Nigeria. oyo_ita@yahoo.com	SR MA	LMIC	Vaccination	Children & caregiver; primary health care providers	Variety of receiptient-oriented & trained provider-oriented, and health system oriented; the ones relevant to CHW were health system-oriented, but it was about use of CBP, not training or supervision of them	NA (descriptive)	Number of children in low-and-middle income countries who are vaccinated to prevent infection by a disease	What is the effectiveness of various strategies to increase uptake and completion of immunization schedules for children?	Outreach teams (unclear if CBP included; teams were nurse plus assistant) to villages at fixed monthly times may help; info (given by CBP but facility-based), reminder cards to parents, and integration of vaccination services into other services helps; offering money to parents does not help; Giving information about vaccination to parents and community members, handing out specially designed vac…	Providing parents and other community members with information on immunisation, health education at facilities in combination with redesigned immunisation reminder cards, regular immunisation outreach with and without household incentives, home visits, and integration of immunisation with other services may improve childhood immunisation coverage in LMIC. Most of the evidence was of low certainty…	We found moderate-certainty evidence that health education at village meetings or at home probably improves coverage with three doses of diphtheria-tetanus-pertussis vaccines (DTP3: risk ratio (RR) 1.68, 95% confidence interval (CI) 1.09 to 2.59). We also found low-certainty evidence that facility-based health education plus redesigned vaccination reminder cards may improve DTP3 coverage (RR 1.50…	We placed no language or date restrictions on the search strategy. We translated theMEDLINE (Ovid) search strategy into the other databases using the appropriate controlled vocabulary. We searched the following electronic databases on the dates indicated: 1. Cochrane Central Register of Controlled Trials (CENTRAL), 2016, Issue 4, including the Cochrane EPOC Group Specialized Register (searched 12…	We used the risk ratio (RR) for dichotomous data.We planned to calculate themean difference(MD) for costs and any other analysis of continuous data but none of the included studies reported these types of data. We reported 95% confidence intervals (CI) for all measures.	One study had an unclear risk of bias, and 13 had high risk of bias, leading to moderate and low-certainty evidence.	Not defined	1	Very high	1	Very high	Yes
80	Paintain	2014	Lucy Smith Paintain, Disease Control Department, Faculty of Infectious and Tropical Diseases, London School of Hygiene and Tropical Medicine, Keppel Street, London, WC1E 7HT, United Kingdom. E-mail: lucy.paintain@lshtm.ac.uk	SR	LMIC	Malaria	People with malaria (or potentially with malaria)	Community Case Management though CHWs	Facility management/no CCM/no CHWs	Malaria care: quality, use of rapid diagnostic tests	How effective are strategies to improve community case management (CCM) of malaria?	Forty-three studies were included; most (38) reported indicators of community health worker (CHW) performance, 14 reported on malaria CCM integrated with other child health interventions, 16 reported on health system capacity, and 13 reported on referral. The CHWs are able to provide good quality malaria care, including performing procedures such as rapid diagnostic tests. Appropriate training, c…	The findings from this review support the potential for CHWs to implement quality care of malaria at the community level, even with increasing complexity of their roles and responsibilities. More evidence is emerging on the integration of malaria CCM with other health services, particularly from programs that follow iCCM approach. CHWs are able to treat uncomplicated pneumonia, although there is …	CHWs are able to provide good-quality malaria care, including performing procedures such as rapid diagnostic tests (RDTs). Appropriate training, clear guidelines, and regular supportive supervision are important facilitating factors. Crucial to sustainable success of CHW programs is strengthening health system capacity to support the supply of commodities used by CHWs, supervision of CHWs, and ap…	Where relevant, we followed the Preferred Reporting Items for Systematic Reviews and Meta-Analyses statement and checklist in designing and reporting our review.12 The online databases CAB Abstracts, EMBASE, Global Health, MEDLINE, and PsychINFO were searched using the terms malaria or fever, community, and home management or case management or treatment or integrated or referral. Gray lit- eratu…	Because of heterogeneity between studies in terms of the intervention and study design, it was not appropriate to conduct a meta-analysis. Instead, content analysis and narrative synthesis were used to summarize findings and identify important influences on the quality of malaria CCM across studies.	Studies with an RCT or controlled pre-post design were assessed by two authors for risk of bias, based on guidelines from the Cochrane Effective Practice and Organization of Care group; each study was given a classification of DONE, NOT CLEAR, or NOT DONE for the categories sample size calculations, randomization and blinding procedures (where appropriate), similarity of intervention and control …	In this report, we define community-based management of malaria as provision of malaria diagnosis and treatment by lay members of the community, without previous formal medical training but trained in basic management of malaria (with or without other basic health services).	1	Very high	0.8	High	No
81	Pallas	2013	Sarah Wood Pallas, Yale School of Public Health, 60 College St, PO Box 208034, New Haven, CT 06520-8034 (e-mail: sarah. pallas@yale.edu)	Review (non-systematic)	LMIC	Health system	CHWs/general population	CHW scale up and integration with the health system	no scale up, no intergration	"Successful" scale up and intergration with the health system	What Do We Know About Scaling Up and Sustainability of CHW programs in LMICs?	The final sample of articles (n = 19) present data on CHW programs in 16 countries. We identified 23 enabling factors and 15 barriers to scale-up and sustainability, which were grouped into 3 thematic categories: program design and management, community fit, and integration with the broader environment.	Scaling up and sustaining CHW programs in LMICs requires effective program design and management, including adequate training, supervision, motivation, and funding; acceptability of the program to the communities served; and securing support for the program from political leaders and other health care providers.	Scaling up and sustaining CHW programs in LMICs requires effective program design and management, including adequate training, supervision, motivation, and funding; acceptability of the program to the communities served; and securing support for the program from political leaders and other health care providers.	We conducted a systematic review of the academic literature on the scale-up and sus- tainability of CHW programs in LMICs. We conducted literature searches in MEDLINE, CINAHL, EMBASE, Web of Knowledge, PsycINFO, Global Health, EconLit, Social Sciences Citation Index, International Bibliography of Social Sciences, Social Services Abstracts, and Sociological Abstracts. We included any literature pu…	Two research team members (EHB and SWP) independently conducted data extraction from the final sample of articles (n = 19) by using a preestablished data extraction form. For each article, the data extraction process identified the study design, the geographic location and type of health activities of the CHW intervention, the key findings related to scale-up and sustainability of the CHW inter- …	Not explicitly assessed in the review	CHWs provide basic public health services and medical care and are typically members of the communities in which they work. Activities of CHWs may include educating community members about health risks, promoting healthy behaviors, or linking community members with providers at formal health care facilities. CHWs can range from volunteers working without material compensation to paid employees of…	NSR	NSR	NSR	NSR	No
82	Palmas	2015	Walter Palmas, MD, MS, FAHA; Department of MedicineColumbia University Medical Center, PH9 East, room 107, 622 West 168th Street, New York, NY 10032, USA (e-mail: wp56@cumc.columbia.edu)	SR MA	HIC	Diabetes	People with diabetes (underserved groups including US Hispanics)	CHW support to improve glycemia management of diabetes	Usual care/no CHWs	Lower hemoglobin A1c (A1c) levels	How effective are CHW interventions in improving glycemia in people with diabetes?	Thirteen RCTs were included in the narrative review, and nine of them, which had at least 12 months of follow-up, were included in the meta-analysis. Publica- tion bias could not be ruled-out due to the small number of trials. Outcome heterogeneity was moderate (I2= 37 %). The SMD in A1c (95 % confidence interval) was 0.21 (0.11- 0.32). Meta-regression showed an association between higher baselin…	CHW interventions showed a modest reduction in A1c compared to usual care. A1c reduction was larger in studies with higher mean baseline A1c. Caution is warranted, given the small number of studies.	CHW interventions showed a modest reduction in glycaemia (level of HbA1c) compared to usual care. CHW roles included facilitating group classes, contacting patients by telephone, and conducting outreach. The number of CHW-participant encounters varied widely. In terms of cost-effectiveness, one study suggested that a CHW program in diabetes care could save $2,000 annually per Medicaid participant…	We systematically reviewed published randomized controlled trials that assessed the efficacy of CHW interventions to lower A1c in underserved, at-risk (minority, and/or lower income) populations. We included all randomized controlled trials, published in English, of CHW interventions delivered in the outpatient care setting, alone or as part of a multidisciplinary care model, in adults (age 18 ye…	Only studies with at least 12 months of intervention and follow-up were included in the meta-analytic effect size estimate, although studies of shorter duration were included in the narrative review. When data on within-group mean reduction in A1c was not available in the original publication, it was kindly provided by the study investigators, upon our request. Funnel plots, which show the relati…	The quality of individual trials, and risk of bias, were assessed independently by two of three investigators (W.P., D.M., or S.D.) at the study level, using the SIGN review checklist, and discrepancies were adjudicated by consensus.15	Not stated	0.909091	Very high	0.818182	High	No
83	Patel	2010	Amit Patel: University of Pittsburgh School of Medicine, Scaife Hall 3550 Terrace Street, Pittsburgh, PA 15261, USATel.: +1 412 596 3141. E-mail address: patel.amit.med@gmail.com (A.R. Patel).	Review (non-systematic)	LMIC	Vaccination	Children under five	CHWs supporting immunization/vaccinaton	No CHWs	Immunization coverage	How effective are CHWs in expanding immunization coverage in developing countries? What is the potential contribution of CHWs toward strengthening immunization services in rural India?	While the limited number and quality of available studies make it difficult to directly compare CHW interventions to other strategies for improving immunization coverage, it is clear that CHWs make diverse contributions toward strengthening immunization programs.	Incorporation of evidence-based strategies for CHW selection, retention, and training is critical for success of India’s immunization program. In addition, there is growing need to develop efficient mechanisms for monitoring children’s vaccination status to generate actionable feedback and identify cost-effective strategies.	While the limited number and poor quality of available studies make it difficult to directly compare CHW interventions to other strategies for improving immunization coverage, it is clear that CHWs make diverse contributions toward strengthening immunization programs. The roles CHWs played in interventions to increase vaccination included: compiling lists or making maps of children requiring vacc…	Relevant literature was obtained by searching major electronic databases: PubMed, EMBASE, and Scopus using primary search terms, “community health worker,” “immunization,” and “developing countries,” with corresponding synonyms and subject headings. Articles pertaining to the utilization of CHWs in routine immunization services for children less than 5 years of age were examined, and additional r…	Not discussed	Not explicitly assessed in the review but in discussion they note "control groups were typically absent, and even when present, evaluations were subject to selection bias and confounding" and "The limited quality and number of studies underscores the need for future research designs to include control groups where possible, longer periods of follow up, greater details of the situational context, …	Not stated	NSR	NSR	NSR	NSR	No
84	Pereira	2013	Universidade Federal de Mato Grosso do Sul, Centro de Ciências Biológicas e da Saúde, Departamento de Enfermagem. Campo Grande-MS, Brasil. pereiraiara392@yahoo.com.br	Review (non-systematic)	Brazil	Health system	General	Range of health promotion activities	No CHWs; NA (Describes CHWs' roles)	General improved population health	What health promotion strategies have community health agents conducted?	Stresses the importance of reorienting the health care model to more involvement of people in their health, on-going health education in daily work of CHAs, and providing them in-sevice training on aspects of PHC.	Community health agents require on-going health education in their daily work and in-service training on aspects of PHC; the health care model must be reoriented to increase community involvement in their health.	Community health agents require on-going health education in their daily work and in-service training on aspects of primary health care; the health care model must be reoriented to increase community involvement in their health.	Three databases were used - BDTD, LILACS and SciELO - and 2,179 publications were found, of which 58 were selected for analysis.	The results were summarized in three empirical categories: Health promotion: challenges in reorienting the health care model, Educational practice in the daily work of community health agents and Vocational training in the perspective of Primary Health Care. The conclusion is that the construction of a model of care based on health promotion requires the incorporation of new educational, care-rel…	Not explicitly assessed in the review	Community Health Agents in Brazil	NSR	NSR	NSR	NSR	No
85	Petersen	2014	I. Petersen: Howard College, University of KwaZulu-Natal, Durban 4000, South Africa. Tel.: +27312607970; fax: +27 31 2602618. E-mail address: peterseni@ukzn.ac.za	SR	LMIC	Chronic conditions (mostly HIV)	People with chronic conditions	Multiple	No LHWs	Management of chronic conditions	What roles do lay counsellors in South Africa play in care for people with chronic conditions?	Twenty-nine studies met the inclusion criteria. Five randomized control trials and two cohort studies reported that lay counsellors can provide behaviour change counselling with good outcomes. One multi-centre cohort study provided promising evidence of improved anti-retroviral treatment adherence and one non-randomized controlled study provided promising results for counselling for depression. S…	Within resource-constrained settings, adjunct behaviour change and psychological services provided by lay counsellors can be harnessed to promote chronic care at primary health care level. Optimizing lay counsellor services requires interventions at an organizational level that provide a clear role definition and scope of practice; in-service training and formal supervision; and sensitization of …	South African lay counsellors working in chronic care have poorly defined roles, inconsistent remuneration, no standardized training, as well as poor supervision and logistical support. Studies provide evidence that under controlled conditions with adequate training and supervision, lay-counsellor behaviour change counselling interventions using various adaptions of the information-motivation-beh…	The scope of the review was limited to studies in South Africa for the reasons given in the introduction. The search strategy is contained in Fig. 1. All data bases reflected in Fig. 1 were searched for publications up to November 2012. The following key phrases were used: ‘lay counsellors’, ‘lay health worker counsellor’, ‘non- professional counsellor’, ‘counselling’, ‘behaviour change’, ‘mental…	Data from the 29 articles which scaled through the final round of selection were extracted onto a spread-sheet under the following subheadings: (i) reference (ii) purpose/aim of study (ii) disease subject (iii) design (iv) main findings (see Table 1 for a summary of the data). The findings and recommendations extracted from the articles were thematically analyzed by the first and third authors.	The 29 articles were subjected to a quality assessment procedure by the first and third authors using the QualSyst standard quality assessment criteria for evaluating primary research papers from a variety of fields by the Alberta Heritage Foundation for Medical Research [24]. Assessment criteria include whether the objective of the study is sufficiently described and if the study design is evide…	Lay health workers, including lay counsellors, do not have any formal professional or paraprofessional qualifications and are trained to provide health related services	0.8	High	0.7	Medium	No
86	Postma	2009	Julie Marie Postma, Ph.D., Washington State University College of Nursing, PO Box 1495, Spokane, WA 99210; E-mail: Jpostma@wsu.edu	Review (non-systematic)	US	Child health (asthma)	Children with asthma	Home-based environmental interventions delivered by CHWs to reduce asthma triggers	Usual care or no home-based intervention (unclear)	Outcome assessment was broad and non-uniform. Categories included direct mediators of improved health outcomes, such as trigger-related knowledge, trigger reduction behaviors and allergen or exposure levels, and asthma-related health outcomes: change in lung function, medication use, asthma symptoms, activity limitations, and health care utilization.	How effective are CHW-delivered home-based environmental interventions to reduce asthma triggers for children?	Seven PubMed/MEDLINE listed randomized controlled trials that encompassed the following intervention criteria were identified: (1) home-based; (2) delivered by a CHW; (3) delivered to families with children with asthma; and (4) addressed multiple environmental triggers for asthma. Overall, the studies consistently identified positive outcomes associated with CHW-delivered interventions, including…	To better understand the mechanism through which CHW-led environmental interventions cause a change in asthma-related health outcomes, infor- mation on the theoretical concepts that mediate behavior change in trigger control (self-efficacy, social support) is needed. In addition, evaluating the influence of CHWs as clinic liaisons that enhance access to health professionals, complement clinic-bas…	CHW-delivered home-based environmental interventions for paediatric asthma were consistently shown to have positive outcomes, including decreased asthma symptoms, daytime activity limitations, and use of emergency and urgent care. CHWs were effective in counselling to improve patient wellbeing and reducing asthma-triggering behaviours as well as in providing social and emotional support.	Studies were identified in a four-step PubMed/MEDLINE search. An abstraction form was used to document research design, population served, intervention type and setting, and interventionist. Eight publications met the criteria, one of which reports allergen and exposure results from a subset of homes in the study by Krieger et al. Exclusions included (in a hierarchical order) interventions that w…	Given the heterogeneity of the outcome measures, statistical methods were not used to combine the results. Thus, results are qualitatively synthesized and presented in a table format (20).	We systematically evaluated the state of the evidence for the practice of CHWs in environmental management of childhood asthma. In terms of quality control, the use of standardized protocols was reported in three studies and materials posted on another study’s website suggest the same. Supervision was only reported in one study, whereby CHWs met with the primary investigator every other week and …	CHWs are members of the communities they serve and are well-positioned to establish rapport with families and provide culturally appropriate services	NSR	NSR	NSR	NSR	No
87	Prost	2013	Dr Audrey Prost, Institute for Global Health, University College London, 30 Guilford Street, London WC1N 1EH, UK audrey.prost@ucl.ac.uk	SR MA	LMIC	Maternal and neonatal health	Women of reproductive age	Women's groups	Usual care	Birth outcomes	What are the effects of women’s groups practising participatory learning and action, compared with usual care, on birth outcomes in low-resource settings?	Seven trials (119428 births) met the inclusion criteria. Meta-analyses of all trials showed that exposure to women’s groups was associated with a 37% reduction in maternal mortality (odds ratio 0·63, 95% CI 0·32–0·94), a 23% reduction in neonatal mortality (0·77, 0·65–0·90), and a 9% non-significant reduction in stillbirths (0·91, 0·79–1·03), with high heterogeneity for maternal (I2=58·8%, p=0·02…	With the participation of at least a third of pregnant women and adequate population coverage, women’s groups practising participatory learning and action are a cost-effective strategy to improve maternal and neonatal survival in low-resource settings.	Meta-analyses of all trials showed that exposure to women’s groups was associated with a 37% reduction in maternal mortality (odds ratio 0·63, 95% CI 0·32–0·94), a 23% reduction in neonatal mortality (0·77, 0·65–0·90), and a 9% non-significant reduction in stillbirths (0·91, 0·79–1·03), with high heterogeneity for maternal (I2=58·8%, p=0·024) and neonatal results (I2=64·7%, p=0·009). In the meta-…	AW and CMa searched databases for literature about interventions with participatory women’s groups in low-income and middle-income countries: PubMed, Embase, Cochrane library, CINAHL, African Index Medicus, Web of Science, the Reproductive Health Library, and the Science Citation Index, using the inception date for each database and Oct 13, 2012, as inclusion dates. Search terms were a combinatio…	Two authors independently extracted data for the characteristics, quality, and outcomes of each study. Detailed description of meta analysis, cost effectiveness analysis, and Effect in Countdown Countries presented in the paper and pasted here: Meta-analysis: NS and AP extracted study-specific odds or risk ratios for each outcome, using the main estimates reported in each study. These ratios acco…	AW and CMa independently assessed the studies for quality using the CONSORT statement extension for cluster-randomised controlled trials,17 and risk of bias using the Cochrane Collaboration’s tool. Quality assessment and risk of bias appraisals for the seven trials included in the systematic review are described in appendix pp 5–8. The studies were of good quality and had low risk of bias, accord…	Women’s group facilitators, all local women who were not health workers, coordinated between nine and 13 group meetings per month after receiving 7–11 days of basic training in maternal and newborn health and participatory facilitation techniques.	1	Very high	0.818182	High	No
88	Rahman	2013	Atif Rahman Institute of Psychology, Health and Society, University of Liverpool, Alder Hey Children’s Hospital, Mulberry House, Eaton Road, Liverpool, L12 2AP, England. (e-mail: atif.rahman@liverpool.ac.uk).	SR MA	LMIC	Mental health/maternal health	Women (pregnant or recently pregnant) and children under five years and their caregivers	Multiple delivered by CHWs	Usual care	rates of common perinatal mental disorders (CPMDs), primarily postpartum depression or anxiety; measures of the quality of the mother–infant relationship; and measures of infant or child health, growth and cognitive development	How effective are interventions to improve the mental health of women in the perinatal period? What effect do they have on the health, growth and development of their offspring?	Thirteen trials representing 20 092 participants were identified. In all studies, supervised, non-specialist health and community workers delivered the interventions, which proved more beneficial than routine care for both mothers and children. The pooled effect size for maternal depression was −0.38 (95% confidence interval: −0.56 to −0.21; I2 = 79.9%). Where assessed, benefits to the child incl…	In low and middle income countries, the burden of CPMDs can be reduced through mental health interventions delivered by supervised non- specialists. Such interventions benefit both women and their children, but further studies are needed to understand how they can be scaled up in the highly diverse settings that exist in LAMI countries.	In LMICs, the burden of common perinatal mental disorders can be reduced through mental health interventions delivered by supervised non-specialists and community workers (pooled effect size of -0.38, 95% CI: -0.56 to -0.21; F=79%). Local, trained community health workers were effective in delivering psychosocial and educational interventions to reduce maternal depression.	Seven electronic bibliographic databases were systematically searched for papers published up to May 2012 describing controlled trials of interventions designed to improve mental health outcomes in women who were pregnant or had recently given birth. We hand-searched the reference lists of all included articles. When necessary, we also approached experts to identify unpublished studies. We includ…	We undertook a meta-analysis of selected outcomes. We translated continuous outcomes to a standardized effect size (mean of intervention group minus mean of control group, divided by the pooled standard deviation); we translated dichotomous outcomes to a standardized effect size using conventional procedures. To maximize consistency, we chose the outcomes reported in the review a priori according…	Not explicitly assessed beyond stating "To assess possible publication bias, we conducted the Egger test and generated a funnel plot."	Not stated but authors say all interventions were implemented by "supervised, non-specialist health and community workers delivered the interventions"	0.909091	Very high	0.818182	High	No
89	Raphael	2013	Jean L. Raphael, MD, MPH, Clinical Care Center Suite D.1540.00, Texas Children’s Hospital, 6701 Fannin St, Houston, TX 77030 (e-mail: Raphael@bcm.edu).	SR	Global	Chronic disease (pediatric)	Children with chronic conditions	Multiple delivered by LHWs	usual care	health care utilization, symptom management, and family psychosocial outcomes	How effective are lay health worker interventions in improving health care utilization, symptom management, and family psychosocial outcomes for children with chronic conditions?	The search yielded 736 unique articles, of which 17 met inclusion criteria. All interventions focused on specific conditions: asthma, type I diabetes, obesity, and failure to thrive. Interventions were heterogeneous in frequency, mode, and duration of interactions between lay health workers and subjects. Several interventions were multifaceted, including both one-on-one and group interactions. Im…	Lay health workers interventions in children with chronic conditions may lead to modest improvements in urgent care use, symptoms, and parental psychosocial outcomes. Such interventions may also be cost-effective. Future research should focus on interventions targeted toward other chronic conditions such as sickle cell disease or cystic fibrosis and medically complex children whose conditions are…	Lay health worker (LHW) interventions in children with chronic conditions may lead to modest improvements in urgent care use, symptoms, and parental psychosocial outcomes. Improved outcomes most commonly reported were reduced urgent care use, decreases in symptoms, fewer missed work and school days, and increased parental quality of life. For children with asthma, LHWs decreased rapid breathing e…	DATA SOURCE: PubMed, PsycINFO, and Web of Science (January 1961 to February 2013). ELIGIBILITY CRITERIA: We searched for randomized controlled trials (RCT) of interventions that were delivered by lay health workers to families of children 18 years of age or younger with chronic health conditions. Lay health workers were identi- fied as individuals who were specifically trained to deliver a health…	DATA COLLECTION PROCESS: We developed a data extraction document based on the Cochrane Consumers and Communication Review Group’s data extraction template,27 pilot tested it on 10 included studies, and refined it accordingly. JR and AR independently collected the following data elements from the included studies: design, trial inclusion and exclusion criteria, condition type, population character…	The methodological risk of bias of included studies was assessed in accordance with the Cochrane Handbook and the guidelines of the Cochrane Consumers and Communication Review Group,28 which recommends the explicit reporting of the following individual elements for RCTs: random sequence generation; allocation sequence concealment; blinding (participants, personnel); blinding (outcome assessment);…	Lay health workers are individuals who perform functions related to health care delivery.20 Because they have no formal or paraprofessional training, they are typically provided with informal job-related training. They may work in paid positions or as volunteers. The term lay health workers is broad in scope and could include community health workers, village health workers, and cancer supporters…	0.9	Very high	0.7	Medium	No
90	Reisman	2016	Jonathan Reisman, MD, The Children’s Hospital of Philadelphia, Division of Emergency Medicine, 34th St and Civic Center Blvd, Philadelphia, PA 19104. E-mail: reisman.jonathan@gmail.com	SR	LMIC	Neonatal health	Newborns	Acquisition and maintenance of competence for newborn resuscitation	NA (descriptive)	The acquisition and retention of newborn resuscitation knowledge and skills by birth attendants in LMICs.	To what extent are birth attendants in LMICs able to acquire and retain newborn resuscitation knowledge and skills and how effectiven are interventions to improve this knowledge and skills?	Training is effective in providing the knowledge and skills needed, but there is a significant falloff after training. Refresher training improves retention, including formal, structured practice sessions	Knowledge and skills falloff is a significant barrier to the success of NR training programs and possibly to reducing newborn mortality in LMICs. Refresher training and structured practice show significant promise. Additional research is needed to implement and assess retention improvement strategies in classroom and clinical settings.	Most studies found high acquisition rates, although birth attendants struggled to learn bag-mask ventilation. Although significant falloff of knowledge and skills occurred after training, refresher training seemed to improve retention. Results of the gray literature analysis suggest that formal, structured practice sessions improve retention. We found that newborn resuscitation training among pro…	A peer-reviewed literature search was conducted between June and July 2015 in the following 6 databases: Medline, Cochrane, Embase, CINAHL (Cumulative Index to Nursing and Allied Health Literature), Bireme, and frican Index Medicus. The following search terms and Medical Subject Headings were used: ((((newborn OR neonatal) AND resuscitation) OR (helping babies breathe)) AND (education OR training…	The results were manually sorted to include only studies analyzing newborn resuscitation training programs in LMICs that measured the acquisition and/or retention of knowledge and skills.	Articles were limited to English-language only, and a publication bias may have favored articles with more positive results. Although this literature review did not directly measure the impact of training programs on neonatal mortality, multiple studies in the literature have reported improvement.	Birth attendants	0.777778	Medium	0.555556	Very low	No
91	Rhodes	2006	S. Rhodes: srhodes@wfubmc.edu	Review (non-systematic)	US	Underserved HIC group(s)	Hispanics in the US	Multiple by LHAs	Usual care (unclear)	NA (decriptive of LHA role)	How have lay health advisor approaches been used and evaluated for the Hispanic communities in the US?	37 studies included; 28 included only female LHAs, five included a few men as well. Training for LHAs ranged from 6 to 160 hours, Primary roles of LHAs included: supportin gparticipant recruitment and data collection, serving as health advisors and referral sources, distributing materials, being role models, and advocating on behalf of community members. Fourteen studies found evidence of effecti…	Given the long history of LHWs and their potential for Hispanic health, few rigourous studies have been published that document the effectiveness of LHAs on a variety of public health concerns. A stronger empirical evidence base Is clearly needed.	Lay health advisors have been used to promote health among the US Hispanic/Lationo community for a range of issues, including cancer screening, cardiovascular health, prenatal care, and diabetes management. Roles include health advisors and referral sources, distributing materials, being role models, and advocating on behalf of community members. Most LHAs were female and training ranged from six…	10 literature databases searched through July 2006. Inclusion: adult Hispanics of either gender, US, English-language peer-reviewed journals, and contained enough abstractable data.	Data abstraction completed independently by three reviewers using a standardized form that collected intervention characteristics and outcomes.	Not explicitly assessed in the review	Community members who work almost exclusively in community settings and serve to connect healthcare consumers to providers in order to promote health and prevent disease among groups that have been traditionally lacked access to adequate care.	NSR	NSR	NSR	NSR	No
92	Ribeiro Sarmento	2014	Decio Ribeiro Sarmento: lapazsarmento@gmail.com	Review (non-systematic)	LMIC	Maternal and neonatal health	TBAs	Birth attendance	NA (descriptive)	Maternal and neonatal health	What are the roles, benefits and challenges of Traditional Birth Attendance (TBA) in a health system?	Traditional birth attendants have performed wide variety of tasks including outreach and case finding, health and patient education, referrals, home visits and care management. Evidence indicated that there were, to varying degrees, positive associations between traditional birth attendance training and maternity care. Traditional birth attendance training was found to be associated with signific…	In Timor-Leste, incorporating traditional birth attendance through family health promoter program has played crucial roles in delivering and increasing access to reproductive health services by women in rural communities of the nation. Whilst it requires a long-term commitment and good partnership, the current reduction in maternal mortality ratio in Timor-Leste is encouraging and serves to illus…	Trained TBAs have performed a wide variety of tasks, including outreach and case finding, health and patient education, referrals, home visits and care management. TBA training was significantly associated with higher numbers of referrals and greater use of facility-based care by women with obstetric complications. TBAs can identify early signs of complications during labour and delivery, and the…	The case study utilized a non-systematic review of the literature using key words such as community health workers, traditional birth attendants, reproductive health, child health and health outcome. A structured search of PubMed, MeSH, PMC and Medline was also performed for studies published from 1990 up to March 2014. The search terms were limited to English-language publication, and due to lim…	Not discussed	Not explicitly assessed in the review	CHWs have been defined as the lay members of community who work exclusively to serve people who have lacked access to adequate care, and establish vital links between health care consumers and providers to promote health in community settings	NSR	NSR	NSR	NSR	No
93	Ruizendaal	2014	Royal Tropical Institute/Koninklijk Instituut voor de Tropen (KIT), Amsterdam, The Netherlands: e.ruizendaal@kit.nl	SR	LMIC	Malaria	CHWs	community case management of malaria with rapid diagnostic tests	testing by other healthcare providers	Correct treatment based on adherance to malaria test results	How well do CHWs adhere to the critical steps in community case management of malaria with rapid diagnostic tests?	27 articles were included. CHWs were able to correctly perform RDTs, although specificity levels were variable. CHWs showed high adherence to test results, but in some studies a substantial group of RDT negatives received treatment. High risk of bias was found for morbidity and mortality studies, therefore, effects on morbidity and mortality could not be estimated. Uptake and acceptance by the co…	Trained CHWs can deliver high quality care for malaria using RDTs. However, lower RDT specificity could lead to missed diagnoses of non-malarial causes of fever. Other threats for CCMm are non-adherence to negative test results and low referral completion. Integrated CCM may solve some of these issues. Unfortunately, morbidity and mortality are not adequately investigated. More information is nee…	For community case management of malaria, CHWs were able to correctly perform rapid diagnostic tests (RDTs), although specificity levels were variable. CHWs showed high adherence to test results, but in some studies a substantial group of patients who were RDT-negative received treatment. Because of the poor quality of the studies, no effect on morbidity or mortality could be estimated. Uptake an…	Search methodology: A systematic search was performed in the databases of Medline, Embase, the Cochrane Library and the library of the ‘Malaria in Pregnancy’ consortium (MIP consortium). Web of Science was used to search for missed relevant studies in references and citing articles. The databases were last searched on October 12, 2013. Synonyms for ‘malaria,’ ‘RDT’ and ‘CHW’ were combined to find…	Data were extracted from included studies by two independent readers (ER and PFM) and additionally for social-behavioural themes by SD and KPG. Critical ap- praisal was done in Review Manager [10] for intervention and diagnostic studies. Evers checklist was used for studies on cost-effectiveness according to Cochrane advice [11]. For all other studies, criteria are not well defined in lit- eratur…	Risk of bias was assessed for each study for every outcome (Figures 2, 3, 4, 5, 6, 7, 8 and 9). Nearly all studies on RDT performance showed low risks of bias. The same accounted for RDT execution, although Counihan et al. [18] sometimes used non-febrile volunteers instead of patients for RDT observations and Harvey et al. [19] showed baseline differences in the groups of CHWs. Adherence to test …	Different cadres exist for CHWs, but all these individuals have in common that they are part of the community, they are not professional healthcare workers but receive a short training and often work on a voluntary basis or for small compensation (although in some countries they are included in the salaried healthcare system).	0.8	High	0.7	Medium	No
94	Sazawal	2003	Professor Robert E Black, Department of International Health, Johns Hopkins Bloomberg School of Public Health, 615 North Wolfe Street, Baltimore, MD 21205, USA. Tel +1 410 955 3934; fax +1 410 955 7159; email rblack@jhsph.edu	SR MA	LMIC	Child health	Neonates, infants, and preschool children	Community Case Management of pneumonia	No community case management	Mortality	What is the impact of pneumonia case management on mortality in neonates, infants, and preschool children?	Meta- analysis found a reduction in total mortality of 27% (95% CI 18–35%), 20% (11–28%), and 24% (14–33%) among neonates, infants, and children 0–4 years of age, respectively. In the same three groups pneumonia mortality was reduced by 42% (22–57%), 36% (20–48%), and 36% (20–49%). There was no evidence of publication bias and results were unaltered by exclusion of any study.	Community-based interventions to identify and treat pneumonia have a substantial effect on neonatal, infant, and child mortality and should be incorporated into primary health care.	Meta- analysis found a reduction in total mortality of 27% (95% CI 18–35%), 20% (11–28%), and 24% (14–33%) among neonates, infants, and children 0–4 years of age, respectively. In the same three groups pneumonia mortality was reduced by 42% (22–57%), 36% (20–48%), and 36% (20–49%). Community-based interventions to identify and treat pneumonia have a substantial effect on neonatal, infant, and chi…	We attempted to locate all published and unpublished community-based intervention trials on case management of pneumonia in preschool children in developing countries. In addition to systematic searching of the bibliographic databases, including Medline, Sci-scimate, Current Contents, and references from the identified papers, potential funding agencies such as the WHO Programme for the Control o…	We were able to get data from nine of ten eligible community- based studies that assessed the effects of pneumonia case- management intervention on mortality; seven studies had a concurrent control group. Standardised forms were completed by individual investigators to provide information on study description, quality scoring, follow-up, and outcome (mortality) data with three age groups (<1 mont…	Based on general methodological requirements for intervention trials19,20 and specific aspects of methodology that could have affected the results of the pneumonia case-management trials, a detailed methodological assessment framework and scoring system was developed. Each study was independently scored for 40 different aspects of methodology. This was checked by having the investigators comment …	CHW=child health worker; no further information	1	Very high	0.909091	Very high	No
95	Schneider	2016	hschneider@uwc.ac.za; School of Public Health & SAMRC/UWC Health Services to Systems Unit, University of the Western Cape, Robert Sobukwe Road, Bellville, Cape Town 7535, South Africa	SR	LMIC	Health system	None specified	None specified	NA (descriptive)	Trends, geographical distribution and programmatic orientations in the indexed literature on CHWs in low- and middle-income countries over a 10-year period	What is the geographic distribution and program orientation of community health workers as described in the peer-reviewed literature between 2005 and 2014?	One-half of peer-reviewed publications were from African, one-third on Asia, and 11% from the Americas (mostly from Brazil). The litreatue has a strong disease-or programme-specific orientation. One-third of the articles concerned the role of CHWs in meeting the Millennium Development Goals for maternal and child health. 16% were on CHWs and HIV/AIDS, 6% on reproductive health, 4% on non-communic…	The growth in literature on CHWs provides empirical evidence of ever-increasing expectations for addressing health burdens through community-based action. This literature has a strong disease- or programme-specific orientation, raising important questions for the design and sustainable delivery of integrated national programmes.	The largest single focus and driver of the growth in publications was on CHW roles in meeting the Millennium Development Goals of maternal, child and neonatal survival (35 % of total), followed by HIV/AIDS (16 %), reproductive health (6 %), non-communicable diseases (4 %) and mental health (4 %). Only 17 % of the publications approached CHW roles in an integrated fashion. There were also distinct…	The review methodology followed broadly the steps proposed by Levac et al. [12]. HS and UL developed the scoping review questions (and coding schemes) based on previous literature reviews. After an initial search, the volume of new literature in recent years immediately became apparent. Since we were primarily interested in trends and patterns, we decided to limit the scope of the search to the i…	In this initial process, we selected a total of 897 publications, which were entered in a database (Mendeley) and full texts downloaded. Entries were then independently coded by two authors (HS and DO) in an Excel spreadsheet following the scheme outlined in Table 2. In an iterative process that involved removing publications that did not meet the inclusion criteria, and adding relevant publicati…	Not explicitely stated, but to limit the scope of the review, they excluded facility-based cadres as it would have meant assessing a growing body of work on task shifting within health facilities, especially in HIV-affected countries where lay counsellors have become an integral part of primary health care teams. Unfortunately, this also excluded significant developments in the field of mental he…	CHWs (nothing more specific outlined)	0.666667	Low	0.555556	Very low	No
96	Scott	2015	Nuriye Ortayli; Email: ortayli@unfpa.org.	SR	LMIC	Contraceptives	CHWs/adults in need of family planning	Delivery of contraceptives	No CHWs	Use of a modern family planning method	How effective is provision of family planning (FP) services by community health workers in low- and middle-income countries?	A total of 56 studies were in- cluded. Of those studies with relevant data, approximately 93 percent indicated that CHW FP programs effectively increased the use of modern contraception, while 83 percent reported an improvement in knowledge and attitudes concern- ing contraceptives.	Based on these findings, strong evidence exists for promoting CHW programs to improve access to FP services. We recommend a set of best practice guidelines that researchers and program managers can use to report on CHW FP programs to facilitate the translation of research to practice across a wide range of settings.	Of 56 studies, 93% indicated that CHW family planning programs effectively increased the use of modern contraception, while 83% reported an improvement in knowledge and attitudes concerning contraceptives. CHWs were able to provide counselling on contraceptives, provide contraceptives, and refer to health facilities for more specialised care.	A systematic review of the peer-reviewed CHW FP literature in eight databases was undertaken (CENTRAL, CINAHL, EMBASE, Global Health (Ovid), Ovid Medline, Popline, Web of Science/Scopus, and WHOLIS), in addition to a search of gray literature through key organization websites, Google, and the reference lists of included articles. Title and abstract screening was conducted on these references acco…	CHWs’ effectiveness in expanding access to FP was determined with consideration of whether a comparison group was included in the study. Among those studies having facility-based comparison groups, we assessed whether there was an improvement in the FP outcome indicator from baseline to follow-up in the CHW intervention area that was at least equal to the improvement of the same indicator in the …	Each of the studies was ranked as high, medium, or low quality, using a slightly modified version of a previously published rating scale for family planning intervention studies based on the strength of study design and control of confounders and selection bias (Mwaikambo et al. 2011). Methodological quality varied among studies, with the majority categorized as low quality (n = 35), 16 as medium…	CHWs are health care service providers who have typically been trained for a short period of time and lack formal medical training. They often live in the communities they serve and ide- ally are linked to the formal health system. Community health workers were defined in this review as those who provided outreach health care services but who lacked extensive medical training (nurses, midwives, a…	1	Very high	0.8	High	No
97	Shommu	2016	turin.chowdhury@ucalgary.ca; Department of Family Medicine, Room G012F, Health Sciences Center, University of Calgary, 3330 Hospital Drive Northwest, Calgary, AB T2N 4N1, Canada	SR	HIC	Underserved HIC group(s)	Immigrants & minority ethnic groups	Improve chronic disease management and participation in primary care for cancer screening	Descriptive and for those controlled trials - control groups did not receive any intervention from the community navigators; rather they received usual care, or only educational materials, or alternative education	Primary outcomes related to chronic disease management and barriers to accessing primary healthcare for screening (biomedical, i.e. BMI, athma self-efficacy, weight, blood pressure, etc.	How effective are health navigators in addressing high rates of chronic diseases & low use of primary care cancer screening for immigrants and ethnic minorities in US & Canada?	Studies reported substantial improvement in the immigrant and ethnic minority health outcomes in the United States. The single Canadian study also reported positive outcome of navigators among immigrant women	Navigator interventions have not been fully explored in Canada, where as, there have been many studies in the United States and these demonstrated significant improvements in immigrant health outcomes. With many immigrants arriving in Canada each year, community navigators may provide a solution to reduce the existing healthcare barriers and support better health outcomes for new comers.	Community navigators have served as educators and conducted outreach programs in order to improve the health disparities among immigrant and ethnic minorities in the United States. In all but four [32–34, 46] of the studies discussed above, navigator interventions significantly improved the primary outcomes related to chronic disease management and barriers to accessing primary healthcare for scr…	We systematically searched the following electronic databases: Medline, EMBASE, EBM Reviews (Cochrane), PsycINFO, PubMed, PubMed Central, Scopus, Web of Science, CINAHL, and Academic Search Complete for studies that employed community navigators to address healthcare disparities among immigrants and ethnic minority populations in North America. Additionally, we searched OpenDOAR, Health Sciences …	For each study, we extracted the following: information regarding study design and period, target population along with size (n) and age, clinical characteristics of the study population, primary outcomes and major effects of the community navigator intervention. The major focuses of data extraction were cardiovascular disease, diabetes and other chronic disease management and acceptance of prima…	With the exception of the thesis dissertation, which was a case study, all the other studies used a pre-test/post-test assessment of the population for a community navigator intervention, among them 16 were controlled trials and rest of the remaining 13 were single arm intervention studies. The small number of studies in immigrant populations limited our review. Only three articles were found tha…	Community navigators (healthcare workers who support patients to obtain appropriate healthcare)	0.666667	Low	0.555556	Very low	No
98	Sibley	2006	Lynn M. Sibley, Associate Professor, Center for Research on Maternal and Newborn Survival, Emory University, 1520 Clifton Road, Suite 436 Atlanta, Georgia 30322, USA, Email: lsibley@emory.edu	SR MA	LMIC	Maternal and neonatal health	TBAs/women and neonates	TBA training	TBAs without training/NA (descriptive)	TBA exercises correct birth and postpartum practices, women’s use of antenatal care and emergency obstetric care, and perinatal mortality and neonatal mortality due to birth asphyxia and pneumonia	What is the effect of training on TBA and maternal attributes, such as knowledge and behaviour and pregnancy outcomes? What is the quality of the literature on evaluation?	Evidence of the effectiveness of TBA training, based on 60 studies and standard meta-analytic procedures, includes moderate-to-large improvements in behaviours of TBAs relating to selected intrapartum and postnatal care practices, small significant increases in women’s use of antenatal care and emergency obstetric care, and small significant decreas- es in perinatal mortality and neonatal mortali…	Evidence suggests that, in settings characterized by high mortality and weak health systems, trained TBAs can contribute to the Millennium Development Goal 4—a two-thirds reduction in the rate of mortality of children aged less than 14 years by 2015—through participation in key evidence-based interventions.	In settings characterized by high mortality and weak health systems trained TBAs can contribute to reducing mortality through participation in key evidence-based interventions. Compared to untrained TBAs, pooled meta-analysis showed that trained TBAs had a 44% increase over baseline in safe delivery (effect size: 0.35; 95% CI: 0.19-0.51), 103% increase in clean delivery (0.72; CI: 0.49-0.96), 53%…	A broad search yielded nearly 1,200 documents, of which 60 studies met the following eligibility criteria: the intervention was TBA training; intervention group data were derived from trained TBAs (reference to intervention), and mothers and neonates whose care was provided by trained TBAs or who were living in areas where more than 50% of births were attended by trained TBAs (a proxy for exposur…	Most outcomes measured were reported as percentages. The percent difference associated with each outcome was converted to a common scale using the effect size index Cohen’s h, representing the standardized difference between the trained and the untrained TBA group on the outcome of interest. The variance-weight- ed mean effect size for each sub-group of outcomes was then calculated, and homogenei…	Only "Sensitivity analysis was conducted to detect the presence of publication bias" and "due to the variable quality of studies included in our sample, we could not address causality and only the magnitude and direction of the association between training and the outcomes could be measured. More rigorous studies are now being conducted."	Not stated	1	Very high	0.909091	Very high	No
99	Sibley	2012	Lynn M Sibley, Nell Hodgson Woodruff School of Nursing, Emery University, Atlanta, Georgia, USA. lsibley@emory.edu	SR MA	LMIC	Maternal and neonatal health	TBAs/women and neonates	TBA training	TBAs without training/usual care (facility based or no attendance at birth?)	TBA exercises correct birth and postpartum practices, perinatal mortality and neonatal mortality	What is the effect of TBA training on health behaviors and birth outcomes?	Six studies involving over 1345 TBAs, more than 32,000 women and approximately 57,000 births that examined the effects of TBA training for trained versus untrained TBAs (one study) and additionally trained TBA training versus trained TBAs (five studies) are included in this review. These studies consist of individual randomised trials (two studies) and cluster-randomised trials (four studies). Th…	The results are promising for some outcomes (perinatal death, stillbirth and neonatal death). However, most outcomes are reported in only one study. A lack of contrast in training in the intervention and control clusters may have contributed to the null result for stillbirths and an insufficient number of studies may have contributed to the failure to achieve significance for early neonatal death…	There remains insufficient evidence to establish the potential of TBA training to improve perinatal and neonatal mortality. However there is evidence from one cluster randomized control trial that trained TBAs reduce perinatal mortality, stillbirths, and neonatal mortality. In a meta analysis comparing TBAs who received additional training in resuscitation of newborns with TBAs who had received o…	Search methods—We searched the Cochrane Pregnancy and Childbirth Group’s Trials Register (18 June 2012), citation alerts from our work and reference lists of studies identified in the search. Selection criteria—Published and unpublished randomised controlled trials (RCT), comparing trained versus untrained TBAs, additionally trained versus trained TBAs, or women cared for/ living in areas served …	Data extraction and management—We used the form designed for the original review to extract data. For eligible studies, two review authors extracted the data using the agreed form. We resolved discrepancies through discussion and did not require third-person consultation. We entered data into Review Manager software (RevMan 2011) and checked for accuracy. When information regarding any of the abo…	Assessment of risk of bias in included studies—Three review authors independently assessed risk of bias for each study using the criteria outlined in the Cochrane Handbook for Systematic Reviews of Interventions (Higgins 2011). We resolved any disagreement by discussion. In addition we used items specific for cluster-randomised trials when appropriate (see Handbook sections 16.3.2 and 16.4.3). Ri…	A TBA is as a person who assists the mother during childbirth and who initially acquired her skills by delivering babies herself or through an apprenticeship to other TBAs	1	Very high	0.909091	Very high	No
100	Silveira Feyer	2013	Silveira Feyer, Obstetrical nurse, Federal District, Brazil. E-mail: iarasilveira@gmail.com	Review (non-systematic)	Brazil	Maternal and neonatal health	TBAs	home birth attendance	NA (description of the experiences of TBAs)	Life experiences and motivations of TBAs	How do TBAs and the women who have been cared for by them describe their life experiences, motivations, approach to delivery and quality of care?	A total of 27 studies were found, of which ten studies complied with the inclusion criteria, with eight constituting the analytical corpus in accordance with the Critical Appraisal Skills Program. Data were synthesized using the meta-ethnographic approach, following the interpretation of the reciprocal translation. Three categories emerged: The care provided by traditional midwives; Experiences o…	Results reveal the practice of traditional midwives and the satisfaction of women who delivered their child at home, and reveal an important gap regarding the production of knowledge of the obstetrical nurse regarding home delivery.	In Brazil, TBAs have entered into their careers on the basis of family tradition, feelings of solidarity, divine calling, or simply as a response to community needs. Virtues to be a good TBA include patience, courage, respect, generosity of spirit and perseverance. The TBAs’ knowledge and practices involved, among others, the use of herbal teas and manoeuvres at different stages of delivery. Diff…	A meta-ethnographic systematic review was developed,9 comprised of three stages: systematic literature review; critical evaluation of the studies found; and metasynthesis.10 Inclusion criteria were: studies published in Brazil, by obstetrical nurses, between 1986 (the year when the law of professional exercise was regulated) and 2010, and discussing the theme “home delivery”. Exclusion criteria a…	The studies selected were then evaluated via the meta-ethnographic method,9 which demands a careful reading focusing on the metaphors, themes and concepts used by the authors, allowing the presentation of results in a synthesized way.9 Through induction and interpretation, the authors obtained the resigni cation (translation) of the results of the studies, thus allowing the comprehension and tran…	The criteria used for quality evaluation was the standardized Critical Appraisal Skills Program (CASP),11 which proposes a checklist to assist in the critical analysis of studies for rigor, reliability and relevance, through the use of 10 items: clear and justi ed purpose; appropriate methodological design for study purposes; methodological procedures presented and discussed; intentional sample s…		NSR	NSR	NSR	NSR	No
101	Singla	2017	Department of Psychiatry, University of Toronto, Toronto, Ontario, Canada M5T 1R8; email: daisy.singla@sinaihealthsystem.ca	SR MA	LMIC	Mental health	Adults	Psychological treatments for depression, anxiety, PTSD, given by non-specialist providers	Usual treatment or waitlist	35 primary and secondary outcomes of psychological treatments	What are the implementation processes and what is the effectiveness of psychological treatments for common mental disorders in adults delivered by non-specialist providers in LMICs?	NSPs are more effective than usual care; improve access to mental health care & improve mental health	Our review demonstrates that psychological treatments—comprising a parsimonious set of common elements and delivered by a lowcost, widely available human resource—have moderate to strong effects in reducing the burden of common mental disorders.	Most treatments targeted depression or posttraumatic stress. Treatments were commonly delivered by community health workers or peers in primary care or community settings; they usually were delivered with fewer than 10 sessions over 2–3 months in an individual, face-to-face format. Treatments included common elements, such as nonspecific engagement and specific domains of behavioral, interpersona…	We conducted a systematic review and meta-analysis in accordance with PRISMA (Preferred Reporting Items for Systematic Reviews and Meta-Analyses) guidelines (Moher et al. 2009). The protocol was developed following the procedures outlined in the Cochrane handbook for systematic reviews (Higgins et al. 2011) and registered with PROSPERO	Data extraction and analysis were conducted for each specific trial. Our aim was to develop a taxonomy of treatment components, comprising elements and techniques, that cut across treatment packages. Weconducted a systematic, multistep analysis of existing taxonomies of common psychological treatment elements and behavioral change techniques used for CMDs To conduct meta-analyses of the effects o…	All trials used in the review were RCTs	NSP (nonspecialist provider) = an NSP is defined as anyone who provides, or intends to provide, mental health care but has not had specialized professional clinical training in a field closely related to mental health (van Ginneken et al. 2013). NSPs may include, but are not limited to, community health volunteers, peers from the same community, social workers, midwives, auxiliary health staff, t…	0.6	Low	0.5	Very low	No
102	Small	2013	N. Small: Greater Manchester Collaboration for Leadership in Applied Health Research and Care, Centre for Primary Care, and Manchester Academic Health Science Centre, University of Manchester, Manchester, UK, nicola.small@manchester.ac.uk	SR MA	HIC	Vascular disease	patients with vascular disease and long-term conditions associated with vascular disease	Telephone interventions	No telephone interventions	self-management of vascular disease and long-term conditions associated with vascular disease	How effective and cost-effective are telephone self-management interventions led by ‘lay health workers’ and ‘peer support workers’ for patients with vascular disease and long-term conditions associated with vascular disease?	Ten studies were included, primarily based in community settings in the United States; with participants who had diabetes; and used ‘peer support workers’ that shared characteristics with patients. The included studies were generally rated at risk of bias, as many methodological criteria were rated as ‘unclear’ because of a lack of information. Overall, peer telephone support was associated with …	Positive effects were found for telephone self-management interventions via ‘lay workers’ and ‘peer support workers’ for patients on diabetes control and self-management outcomes, but the overall evidence base was limited in scope and quality. Well designed trials assessing non-healthcare professional delivered telephone support for the prevention and management of vascular disease are needed to …	There is modest evidence that telephone interventions provided by lay workers and peer-support workers for patients with diabetes can improve self-management and levels of glycaemia (HbA1c), but there is no evidence that this intervention improves mental health quality of life.	Literature search strategy: The search strategy was restricted to electronic data- bases. We developed relevant search strings based on published work in this area [13,14]. Initially the search process involved identifying relevant published reviews, including those identified from the Cochrane Database of Systematic Reviews (CDSR) and the Database of Abstracts of Reviews of Effects (DARE). We th…	Data abstraction: All data extraction was conducted by two members of the research team (NS and CB) working independently, with disagreements resolved via discussion. We extracted the following data: 1. Setting: year of study, geographical and other context; 2. Participants: vascular diagnosis; other long-term conditions associated with vascular disease; 3. Intervention: relevant components of a …	Study quality: Two members of the research team (NS and MP) independently extracted data according to the Cochrane risk of bias tool [22]. Thus, the following five domains were considered: 1. Sequence generation: was the allocation sequence adequately generated? 2. Allocation concealment: was the allocation adequately concealed? 3. Blinding of participants, personnel and outcome assessors for eac…	We distinguish two, related groups of non-health care professionals - ‘lay health workers’ and ‘peer support workers’. Lewin defines a ‘lay health worker’ as: ‘... usually provided with job-related training, they have no formal professional or paraprofessional ter- tiary education, and can be involved in either paid or voluntary care. The term ‘LHW’ is thus necessarily broad in scope and includes…	0.909091	Very high	0.727273	Medium	No
103	Smith	2016	School of Nursing, Midwifery and Social Work, Jean McFarlane Building, Oxford Road, Manchester M13 9PL, UK. E-mail: Helen.smith-4@manchester.ac.uk	Review (non-systematic)	LMIC	Maternal health	post-partum women	Advance distribution of misoprostol for post partum haemorrhage	No advance distribution of misoprostol (e.g. misoprostol only provided by health worker at time of birth or no misoprostol access at all)	Access to misoprostol to prevent post partum haemorrhage	What are the barriers and facilitators affecting implementation of advance community distribution of misoprostol to prevent PPH, where misoprostol may be self-administered or administered by an LHW?	The risks of advance distribution appear manageable and the benefits of self-administration, especially for women who have little chance of expert care for post partum haemorrhage are considerable	Debates around advance distribution have centred on the potential risks and benefits of making misoprostol available to pregnant women and community members during pregnancy for admin- istration in the home. However, the risks of advance distribution appear manageable and the benefits of self-administration, especially for women who have little chance of expert care for PPH, are considerable.	All three large trials of community distribution of misoprostol found that administration of misoprostol by LHWs to women in their care was associated with some reduction in bleeding or Hb post-partum compared with placebo or standard care. Eleven trials implemented advance distribution, wherein pregnant women received misoprostol from LHWs during their pregnancy and were counseled (along with fa…	We searched for existing literature in two phases. First, we conducted a systematic search of PubMed/Medline, EBSCO Global Health and Web of Science using a simple search strategy to identify studies addressing provision of misoprostol in communities for LHW administration and advance distribution for self-administration of misoprostol (Supplementary Material S1). Second, we scanned reference lis…	Findings from the included studies were extracted using a template informed by the SURE framework (SURE Collaboration 2011), a conceptual model of the possible factors affecting imple- mentation of health system interventions. The framework includes: (1) knowledge, skills and attitudes among recipients of care, providers of care and other stakeholders; (2) a wide variety of health system factors;…	We did not formally appraise the quality of included studies, but used simple credibility criteria to exclude studies. Findings from the rapid literature review and primary data collection were extracted and analysed separately and then integrated. Differences between the review and primary research findings were noted when relevant.	Low-skilled health workers including TBAs, Community Health Workers, female community health volunteers and others, cadres collectively referred to here as lay health workers, i.e. health workers who receive on-the-job training and perform health care delivery functions, but have no formal professional qualifications	NSR	NSR	NSR	NSR	No
104	South	2013	Correspondence to: Jane South, Centre for Health Promotion Research, Leeds Metropolitan University, Queen Square House, Leeds LS2 8NU, United Kingdom. Email: j.south@leedsmet.ac.uk	Review (non-systematic)	HIC	Health system	LHWs	Approaches to involve lay people in public health roles	NA (descriptive)	Involvement of LHWs	What are the approaches used to involve lay people in public health roles and what are the different dimensions of lay health worker programmes?	Research-based and practice-based evidence confirmed the variety of role descriptors in use and the complexity of role dimensions. Five common models that define the primary role of the lay health worker were identified from the literature. A framework was later developed that grouped features of lay health worker programmes into four dimensions: intervention, role, professional support/service a…	More account needs to be taken of the variations that occur between lay health worker programmes. This framework, with the mapping of key categories of difference, may enable better description of lay health worker programmes, which will in turn assist in building a shared evidence base. More research is needed to examine the transferability of the framework within different contexts	The features of lay health worker programmes can be grouped into four dimensions: intervention, role, professional support/service and the community. More account needs to be taken of the variations among lay health worker programmes. The dimensions of lay health worker programs should not be mutually exclusive, as many programmes seek to combine various roles in a hybrid fashion, and furthermore…	The scope of our study was broad, underpinned by an inductive approach to categorization; however, there was a need to define boundaries for pragmatic reasons of scale and to avoid unnecessary duplication of results. We therefore chose to examine lay roles in the context of health interventions with some professional engagement in recruitment, training or support. This placed true natural helpers…	Data extraction was then carried out on the final included papers (n = 224) using a standardised form covering categories relating to study design, intervention, population, lay role, organisations involved, outcomes, and whether there was data reported on process issues, such as training. This process was carried out by two researchers independently (AM, RJ), with the data extraction checked for…	Not explicitly assessed in the review	‘Community health workers should be members of the communities where they work, should be selected by the communities, should be answerable to the communities for their activities, should be supported by the health system but not necessarily part of its organization, and have shorter training than professional workers. ’For their inclusion criteria: individuals who were: • carrying out a public h…	NSR	NSR	NSR	NSR	No
105	Stacciarini	2012	Jeanne-Marie R. Stacciarini, PhD, RN, Department of Health Care Environments and Systems, College of Nursing, University of Florida, 101 S Newell Dr, Gainesville, FL 32611 (jeannems@ufl.edu).	Review (non-systematic)	LMIC	Mental health	General/promatoras	Multiple mental health interventions	No promatoras	Range of mental health outcomes	What are the roles, training, interventions and outcomes of promatora mental health activities?	Results demonstrate that in different cultures/languages, promotoras empower community members to promote mental health and prevent exacerbation of individuals’ mental illness.	Promotoras, when trained carefully, have the ability to increase awareness and to promote mental health in populations that would otherwise have limited or no access to care.	Promotoras (CHWs) empower community members to promote mental health and prevent exacerbations of mental illness. Promotoras, when trained carefully, have the ability to increase awareness and to promote mental health in populations that would otherwise have limited or no access to care. Promotoras provide education, act as mediators between individuals and the health care system, advocate for bo…	This study was an integrative review related to promotoras and mental health, including qualitative and quantitative scientific and “gray literature,” in 3 different cultures/languages published in Western countries: English, Spanish, and Portuguese. The literature was searched using the fol- lowing methods: (1) relevant electronic databases such as CINAHL, PsychINFO, and PubMed and the search en…	Not described	Not explicitly assessed in the review	Their work can be institutionally or volunteer-based, and they of- fer culturally relevant health-related promo- tion care.	NSR	NSR	NSR	NSR	No
106	Stanhope	2013	Claire Pearce, ACT Government Health Directorate, GPO Box 825, Canberra City,, ACT 2601, Australia, Tel +61 26205 0893, email claire.pearce@act.gov.au	SR	HIC	Health system	Allied Health Assistants/population seeking health care	Allied health assistant provides various forms of support/NA (descriptive)	No allied health assistants/NA (descriptive)	Client acceptance, influence on quality or receipt of healthcare	How effectiven are advanced allied health assistants and what are their roles?	Fifty-three studies were included, and most because they reported background information rather than investigating A/AHA roles, this representing low-level information. A/AHAs work in a range of disciplines, with a variety of client groups, and in a number of different settings. Little was reported regarding the training available for A/AHAs. Four studies investigated the effectiveness of these r…	A/AHA roles are being implemented in a range of settings, and appear to be effective in terms of process measures and stakeholder perceptions. Few studies have investigated these roles, indicating a need for research to be conducted in this area to enable policy-makers to consider the value of these positions and how they can best be utilized.	Allied health assistants (AHAs) are being employed in a range of settings, and appear to be effective in terms of process measures and stakeholder perceptions. AHAs are well accepted by clients, provide clients with more therapy time (e.g. speech therapy, physiotherapy), and free up time for health professionals to perform other duties.	A systematic search of seven databases and Google Scholar was conducted to identify studies published in English peer-reviewed journals from 2003 to 2013 and reporting on the effectiveness and implementation of advanced allied health assistant (A/AHA) roles. Reference lists were also screened to identify additional studies, and the authors’ personal collections of studies were searched. Studies w…	Data regarding country, A/AHA title, disciplines, competencies, tasks, level of autonomy, clients, training, and issues regarding the implementation of these roles were extracted, as were outcomes used and key findings for studies investigating their effectiveness.	Studies were allocated to the National Health and Medical Research Council hierarchy of evidence, and appraisal of higher-level studies (III-1 and above) conducted using the Centre for Evidence Based Medicine Systematic Review Critical Appraisal Sheet for included systematic reviews or the PEDro scale for level II and III-1 studies. Critical appraisal was only conducted for studies identi ed as l…	The working de nition of A/AHA used for the purpose of this review is any assistant role supporting allied health pro- fessionals, working beyond the skill base or level of respon- sibility normally expected for an AHA. It is acknowledged that there is likely to be a range of terms used to describe these roles, eg, advanced, senior, or extended scope, as well as terms re ecting the allied health …	0.4	Very low	0.4	Very low	No
107	Sunguya	2017	sunguya@gmail.com; Department of Community Health, School of Public Health and Social Sciences, Muhimbili University of Health and Allied Sciences, Dar es Salaam, Tanzania	SR	LMIC	Malaria	General	malaria case management, prevention including health surveillance and health promotion specific to malaria	NA (descriptive)	iCCM	What are the roles and challenges facing CHWs and related cadres in integrated community case management for malaria (iCCM).	A total of 66 articles were eligible for analysis out of 1380 studies retrieved. CHWs and related cadre roles in malaria interventions included: malaria case management, prevention including health surveillance and health pro- motion specific to malaria. Despite their documented success, CHWs and related cadres succumb to health system challenges. These are poor and unsustainable finance for iCCM…	Community health workers and related cadres had important preventive, case management and promotive roles in malaria interventions. To enable their effective integration into the health systems, the identified challenges should be addressed. They include: introducing sustainable financing on iCCM programmes, tailoring their training to address the identified gaps, improving sustainable supply cha…	Community based practitioners had important preventive, case management, and promotive roles in malaria interventions but faced many challenges. These challenges included poor and unsustainable finance for integrated community case management for malaria, workforce related issues (including short term training, which reduced community confidence in CBPs), lack of and unstable supply of medicines …	Evidence search was conducted in PubMed, CINAHL, ISI Web of Knowledge, and WHO regional databases. A Boolean phrase was prepared and used for evidence search in PubMed, while search terms were used in other databases. Studies with the following designs were included: randomized control trial; quasi-experimental; pre-post interventional; longitudinal and cohort; cross-sectional; case study; and, s…	Excel spreadsheet was used to report the extracted data. Only a narrative synthesis on the included studies was conducted because of the dif- ferences in study designs and measurements of outcome variables.	Not explicitly assessed in the review	CHWs and related cadres, such as village health volunteers and other lay health workers: home care providers and community medicine distributors are individuals available in and originated from the communities where they implement the malaria case management strategy	0.666667	Low	0.555556	Very low	No
108	Tso	2016	Joseph D. Tucker, University of North Carolina Chapel Hill Project-China, No. 2 Lujing Road, Guangzhou, China, 510095, ; Email: jdtucker@med.unc.edu	SR MA	Global	HIV	PLHA	task shifting (including to CBP); community-based mobile outreach testing & linkage (not CBP); integration of HIV care into primary care services (no CBP); provider-initiated testing/counseling/linkage (not CBP); cessation for people who use drugs (not CBP);	no HIV care interventions (e.g. no task shifting, mobile outreach)	HIV testing, treatment, adherance	What are the facilitators and barriers in HIV linkage to care interventions?	facilitators: task-shifting, mobile outreach, integrated serivces, cessation programs for drug users, active referrals, dedicated case management teams; encouragement of peer/family, positive interactions with providers. Barriers: perceived inability of providers to ensure confidentiality	Facilitators included community-level factors (i.e. task-shifting, mobile outreach, integrated HIV and primary services, supportive cessation programs for substance users, active referrals, and dedicated case management teams) and individual-level factors (encouragement of peers/family and positive interactions with healthcare providers in transitioning into care). One key barrier for people livi…	Effective interventions that link people living with HIV to care include: task shifting (4 studies, high confidence rated using CERQual, a tool analogous to GRADE for evaluating the confidence of qualitative systematic review findings), community-based mobile outreach testing and linkage (3 studies, high confidence), integration of HIV-specific and primary medical care (2 studies, moderate confid…	Following Cochrane guidelines, we conducted a comprehensive search strategy (Supplemental Table 1) to identify all relevant studies regardless of language or publication status publically available without prior date restrictions on Feb 21 2015. We developed this strategy in accordance with PRISMA guidelines and registered our study in PROSPERO (CRD42015017252). An important step in our strategy …	We used a framework thematic synthesis approach based on the theory of conceptual saturation [32, 33]. Thematic synthesis is one of the approaches [33–36] recommended by the Cochrane Qualitative Review Methods Group [31]. Data extraction was applied to primary (source data) and secondary (main findings, interpretation of data) information from original qualitative research exploring the experienc…	Once relevant studies were identified, we conducted a quality assessment using a seven- question measure adapted from the CASP tool [23]. We chose this measurement because it has been used in similar studies [24, 25]. This tool evaluates study context, researcher reflexivity, sampling methods, the appropriateness of data collection methods, analysis techniques, and sufficiency of qualitative evid…	Not defined	0.9	Very high	0.8	High	No (CERQual used; CERQual is a tool analogous to GRADE for evaluating the confidence of review findings in qualitative systematic reviews)
109	van Ginneken	2013	Nadja van Ginneken, Centre for Global Mental Health, London School of Hygiene & Tropical Medicine, Keppel St, London, WC1E 7HT, UK. nadja.vanginneken@lshtm.ac.uk. nvanginneken@yahoo.co.uk.	SR MA	LMIC	Mental health	non-specialist health workers and other professionals with health roles/people with mental, neurological and substance-use disorders	Mental health interventions delivered by non-specialist health workers and other professionals with health roles	usual care	Reduction in symptoms or recovery	How effective are non-specialist health workers (NSHWs) and other professionals with health roles (OPHRs) delivering mental, neurological and substance-use disorders (MNS) interventions in primary and community health care in low- and middle- income countries?	The 38 included studies were from seven low- and 15 middle-income countries. Twenty-two studies used lay health workers, and most addressed depression or post-traumatic stress disorder (PTSD). The review shows that the use of NSHWs, compared with usual healthcare services: 1. may increase the number of adults who recover from depression or anxiety, or both, two to six months after treatment (prev…	Overall, NSHWs and teachers have some promising benefits in improving people’s outcomes for general and perinatal depression, PTSD and alcohol-use disorders, and patient- and carer-outcomes for dementia. However, this evidence is mostly low or very low quality, and for some issues no evidence is available. Therefore, we cannot make conclusions about which specific NSHW-led interventions are more …	Non-specialist health workers (NSHWs), a classification that includes both professionals (e.g. doctors, nurses, and social workers) and lay health workers working at the primary care or community level, have some promising benefits in improving people’s outcomes for general and perinatal [**they use the term “perinatal”**] depression, post-traumatic stress disorder and alcohol-use disorders, and …	Search methods We searched the Cochrane Central Register of Controlled Trials (CENTRAL) (including the Cochrane Effective Practice and Organ- isation of Care (EPOC) Group Specialised Register) (searched 21 June 2012); MEDLINE, OvidSP; MEDLINE In Process & Other Non-Indexed Citations, OvidSP; EMBASE, OvidSP (searched 15 June 2012); CINAHL, EBSCOhost; PsycINFO, OvidSP (searched 18 and 19 June 2012)…	Data collection and analysis: Review authors double screened, double data-extracted and assessed risk of bias using standard formats. We grouped studies with similar interventions together. Where feasible, we combined data to obtain an overall estimate of effect.	Overall, non-specialist health workers and teachers have some promising benefits in improving people’s outcomes for general and perinatal depression, post-traumatic stress disorder and alcohol-use disorders, and patient and carer outcomes for dementia. However, this evidence is of low or very low quality in some areas, and for some issues no evidence is available. Therefore, we cannot make conclu…	Any type of health worker (like a doctor, nurse or lay health worker) who is not a specialist in mental health or neurology but who may have had some training in these fields. We also looked at teachers, as they can be particularly important in the care of children and youths.	1	Very high	1	Very high	Yes
110	Vaughan	2015	Royal Tropical Institute (KIT), P.O. Box 95001, 1090 HA Amsterdam, The Netherlands, kvaughan@gmail.com	Review (non-systematic)	LMIC	PHC	General	Multiple by CHWs	Usual care	Costs and cost effectiveness	What is the cost and cost-effectiveness of community health worker (CHW) programmes in low- and middle-income countries?	Existing evidence suggests that, compared with standard care, using CHWs in health programmes can be a cost-effective intervention in LMICs, particularly for tuberculosis, but also – although evidence is weaker – in other areas such as reproductive, maternal, newborn and child health (RMNCH) and malaria.	Notwithstanding important caveats about the heterogeneity of the studies and their methodological limitations, findings reinforce the hypothesis that CHWs may represent, in some settings, a cost-effective approach for the delivery of essential health services. The less conclusive evidence about the cost-effectiveness of CHWs in other areas may reflect that these areas have been evaluated less (an…	Existing evidence suggests that, compared with standard care, using CHWs in health programmes can be a cost-effective intervention in LMICs, particularly for tuberculosis, but also – although the evidence is weaker – in other areas such as reproductive, maternal, newborn and child health and malaria.	Search strategy: We used the search results from a larger, systematic re- view on factors influencing performance of close-to- community providers, which included searching the EMBASE, PubMED, Cochrane, CINAHL, POPLINE and NHS-EED databases for the period January 2003 to April 2013 [2] as well as a manual search of reference lists of all papers. This broader review included quantitative, qualitat…	Three reviewers jointly developed two separate data extraction matrices. The first matrix captured the study or model’s overall methodological approach as well as specifics regarding how costs, effects and cost-effectiveness of the CHW programme were assessed. The overall methodological approach included study design, perspective, time horizon, discounting, year of costing and currency, intervent…	We have also not specifically evaluated the quality of the reviewed studies, though the review points out methodological shortcomings of the reviewed studies as a whole. "Although elements of quality were included in our data extraction and analysis, our review did not exclude studies based on a full assessment of study quality, because of the high diversity in types and focuses of the studies. M…	Any health worker carrying out functions related to health care delivery; trained in some way in the context of the intervention, and having no formal professional or paraprofessional certifi- cate or degree in tertiary education	NSR	NSR	NSR	NSR	No
111	Viswanathan	2009	Agency for Healthcare Research and Quality, 540 Gaither Road, Rockville, MD 20850, or by e-mail to epc@ahrq.gov.	SR MA	US	Underserved HIC group(s)	CHWs/underserved populations	Multiple	No CHWs	Many: cost effectiveness, participant knoweldge, behvior change, health care utilization, health outcomes,	What are the characteristics of community health workers (CHWs) and CHW interventions, outcomes of such interventions, costs and cost- effectiveness of CHW interventions, and characteristics of CHW training?	We included 53 studies on characteristics and outcomes of CHW interventions, 6 on cost-effectiveness, and 9 on training. CHWs interacted with participants in a broad array of locations, using a spectrum of materials at varying levels of intensity. We classified 8 studies as low intensity, 18 as moderate intensity, and 27 as high intensity, based on the type and duration of interaction. Regarding …	CHWs can serve as a means of improving outcomes for underserved populations for some health conditions. The effectiveness of CHWs in numerous areas requires further research that addresses the methodological limitations of prior studies and that contributes to translating research into practice.	CHWs can serve as a means of improving outcomes for underserved populations for some health conditions. There is moderate evidence that CHW interventions improve the knowledge of participants on disease prevention and cancer screening, and there is weak evidence that CHW interventions improve knowledge of medication label reading among diabetics. Studies suggested that CHW interventions result in…	We searched MEDLINE®, Cochrane Collaboration resources, and the Cumulative Index to Nursing and Allied Health Literature for studies published in English from 1980 through November 2008. We excluded studies that (1) were published in languages other than English (given the available time and resources); (2) did not report information pertinent to the key clinical questions; (3) had fewer than 40 …	The team jointly developed the evidence tables. We designed the tables to provide sufficient information to enable readers to understand the studies and to determine their quality; we gave particular emphasis to essential information related to our KQs. We based the format of our evidence tables on successful designs that we have used for prior systematic reviews. We trained abstractors by having…	Quality Rating of Individual Studies: Quality rating forms for RCTs have been validated and in use for several years; a similarly well-validated form for observational studies does not exist. RTI has been developing a form to rate observational studies.54 This form, which can be used to rate the quality of a variety of observational studies, was based on a review of more than 90 AHRQ systematic r…	A CHW: • Performs health-related tasks to create a bridge between community members, especially hard-to-reach populations, and the health care system (i.e., performs tasks extending beyond peer counseling or peer support alone). • Has health training associated with the intervention; training is shorter than that of a professional worker (i.e., training does not form part of a tertiary education …	0.909091	Very high	0.818182	High	Yes (modified)
112	Vouking Zambu	2013	Marius Zambou Vouking, Centre for the Development of Best Practices in Health, Yaoundé Central Hospital, PO Box 87, Henri Dunant Avenue Messa, Yaoundé, Cameroon	Review (non-systematic)	SSA	Buruli ulcer	CHWs/general population	Detection and management of Buruli Ulcers by CHWs	No CHWs/usual care	Detection and management of Buruli Ulcers	What is the impact of community health workers (CHWs) on Buruli ulcer in sub-Saharan Africa (looking at their recruitment, training, non-governmental support and performance)?	f 195 hits, 17 papers met the inclusion criteria. For the management of Buruli Ulcer, CHWs are often recruited from the communities they will serve. Communities play a role in CHW selection. Larger numbers of CHWs are needed in order to improve the detection and management of cases. One of the major obstacles to the control of BU is inadequate and poorly- equipped health facilities in the affecte…	Evidence from this review suggests that CHW programmes can have large impacts on the control of BU in sub-Saharan Africa. Large-scale rigorous studies, including RCTs, are needed to assess whether the CHWs programs promote equity and access.	CHW programmes can have large impacts on the control of Buruli ulcer in sub-Saharan Africa. However, larger numbers of CHWs are needed in order to improve the detection and management of cases. One of the major obstacles to the control of Buruli ulcer is inadequately staffed and poorly-equipped health facilities in the affected areas.	We searched the following electronic databases from January 1998 to July 2012: Medline, EMBASE (Excerpta Medica Database), The Cochrane Library, Google Scholar, CINAHL (Cumulative Index to Nursing and Allied Health Literature), WHOLIS (World Health Organization Library Database), LILACS (Latin American and Caribbean Literature on Health Sciences) and contacted experts in the field. There were no …	Data extraction and management: Critical appraisal of all identified citations was done independently by two authors (MZV and VCT) to establish the possible relevance of the articles for inclusion in the review. Studies were reviewed for relevance based on types of participants (CHWs), interventions (control of BU), and outcome measures. We retrieved full text copies of the articles identified as…	Not explicitly assessed in the review	"(they) should be members of the communities where they work, should be selected by the communities, should be answerable to the communities for their activities, should be supported by the health system but not necessarily a part of its organization, and have shorter training than professional workers"	NSR	NSR	NSR	NSR	No
113	Wadler	2011	Brianna M. Wadler, bwadler@post.harvard.edu	Review (non-systematic)	LMIC	Cancer	Women	Promotion of breast cancer screening by CHWs	No CHWs/usual promotion	NA (descriptive)/Breast cancer screening rates	What is the potential for CHW programs to increase breast cancer screening in LMICs?	CHWs could assume three main roles along the cancer control continuum: health education, screening, and patient navigation. By raising awareness about breast cancer through education, women are more likely to undergo screening. Many more women can be screened resulting in earlier-stage disease if CHWs are trained to perform clinical breast exams. As patient navigators, CHWs can guide women throug…	It is suggested that these roles be combined within existing CHW programs to maximize resources and improve breast cancer outcomes in LMCs.	CHWs could assume three main roles along the cancer control continuum: health education, screening, and patient navigation. By raising awareness about breast cancer through education, women are more likely to undergo screening. Many more women can be screened, resulting in earlier-stage disease if CHWs are trained to perform clinical breast exams.	Not described	Not described	Not explicitly assessed in the review	members of the communities where they work, should be selected by the communities, should be answerable to the communities for their activities, should be supported by the health system but not necessarily a part of it	NSR	NSR	NSR	NSR	No
114	Wahlbeck	2017	kristian.wahlbeck@famh; The Finnish Association for Mental Health, Maistraatinportti 4 A, 7th floor, 00240 Helsinki, Finland	Review (non-systematic)	HIC	Underserved HIC group(s)	People in poverty	Wide variety of poverty-alleviation programs or interventions designed for people in poverty (health, parenting, finances, school, socal services)	Descriptive but comparator assumed to be no intervention	Mental health	What are the mental health effects of psychosocial and policy interventions aiming at reducing poverty and inequality?	Effective psychosocial interventions on individual and family level, such as parenting support programmes, exist. The evidence for mental health impact of broader community-based interventions, e.g. community outreach workers, or service-based interventions, e.g. social pre-scribing and debt advice is scarce. Likewise, the availability of evidence for the mental health impact of policy level inte…		The social, economic, and physical environments in which people live shape mental health and many common mental disorders. There are effective early interventions to promote mental health in vulnerable groups, but it is necessary to both initiate and facilitate a cross-sectoral approach, and to form partnerships between different government departments, civic society organisations and other stake…	The main databases and search engines used were MEDLINE, EBSCOhost, Cochrane Library and Google Scholar. Reviews found this way were also used to identify additional relevant studies. Search terms were chosen to cover the di erent intervention levels, based on the multilevel framework developed by Bell and Donkin [4]. The search terms used included various combinations of the following terms and …	Not described	Not explicitly assessed in the review	Article discusses range of community based service providers including debt advisors, social workers and community outreach workers. We focus on the reviews examining community outreach workers or mediators, defined as "individuals from within a disadvantaged community who are trained to liaise and create an understanding between the community and (primary) health care services"	NSR	NSR	NSR	NSR	No
115	Wells	2011	Kristen J. Wells, University of South Florida, 12901 Bruce B. Downs Blvd., MDC 27, Tampa, FL 33612. Phone: 813- 396-2612; Fax: 813-905-8909; E-mail: kwells1@health.usf.edu	SR MA	US	Cancer	Women	Screening promotion by CHWs	No CHWs/usual care	Screening mammography rates	Do Community Health Worker Interventions Improve Rates of Screening Mammography in the United States?	Participation in a CHW intervention was associated with a statistically significant increase in receipt of screening mammography [risk ratio (RR): 1.06 (favoring intervention); 95% CI: 1.02–1.11, P 1⁄4 0.003]. The effect remained when pooled data from only RCTs were included in meta-analysis (RR: 1.07; 95% CI: 1.03– 1.12, P 1⁄4 0.0005) but was not present using pooled data from only quasi-experim…	Conclusions: CHW interventions are effective for increasing screening mammography in certain settings and populations. Impact: CHW interventions are especially associated with improvements in rate of screening mammography in medical settings, urban settings, and in participants who are racially or ethnically concordant with the CHW.	CHW interventions are associated with a statistically significant increase in rates of screening mammography. These interventions tend to have stronger effects in specific settings and study designs as well as when participants and CHWs were similar ethnically or racially.	Search strategy: We conducted a comprehensive search of CINAHL, Medline, PsychInfo, and Web of Science databases for years 1980 through January 31, 2008. A broad search strategy was used to identify relevant articles and included 21 terms for CHW plus 5 BC terms to capture all studies evaluating CHW interventions to improve mammography screening. These terms included both MeSH terms and other ide…	Data abstraction: The primary outcome variable, receipt of mammogra- phy, was abstracted from each article as it was reported prior to the CHW intervention (baseline) and following intervention (follow-up) for both participants who received CHW as well as comparison groups. Data were extracted for prespecified sensitivity analyses on sample source (medical or community setting and urban or rural …	The following data were collected to assess methodologic quality of research reported in each publication: generation of randomization sequence, matching of control to intervention participants in quasi-experimental studies, and use of intent-to-treat (ITT) analysis. [details for each provided in the paper] [A table is presented the shows the quality assessment for each article] A lack of informa…	In the background: lay individuals who are trained to serve as liaisons between members of their communities and health care providers and services. For the review: Because CHW interventions are known by many terms, a definition of CHW was created to differentiate CHW studies from other interventions: "any health care worker who is involved with carrying out the intervention but who does not nece…	0.909091	Very high	0.727273	Medium	No
116	WHO/GHWA	2010	Zul qar A. Bhutta (Division of Women & Child Health, The Aga Khan University, Karachi, Pakistan)	Review (non-systematic)	LMIC	PHC	General	Multiple by CHWs	No CHWs	Health and nutrition MDGs like child mortality, maternal mortality, combating HIV/AIDS, TB, malaria, among other target health problems	How can CHWs programs have a positive impact on Millennium Development Goals (MDGs) related to health or otherwise? What are the key aspects of these programs, encompassing typology of CHWs, selection, training, supervision, standards for evaluation and certification, deployment patterns, in-service training, performance, and impact assessment?	The review of CHWs across the globe provided us an interesting and diverse picture of the current scenario in outreach services of health care workers. There is a wide range of services o ered by the CHWs to the community, ranging from provision of safe delivery, counseling on breast- feeding, management of uncomplicated childhood illnesses, from preventive health education on malaria, TB, HIV/AI…	CHWs promoted antenatal, intrapartum and postnatal care, initiation of early and exclusive breastfeeding, promoted use of colostrums and growth monitoring of children. Their role in preventive medicine can be as- sessed from the emphasis that they lay in their communities regarding appropriate nutrition and to remain healthy. They also emphasized on usage of condoms and change in sexual behavior,…	Almost all of the intervention studies involving CHWs showed a significant impact on reducing maternal, perinatal and neonatal mortality and on improving perinatal and postpartum service utilization indicators. CHWs provide a range of services, from safe deliveries to counselling and preventive health education to the treatment and rehabilitation of people suffering from common mental health prob…	For the systematic review, a comprehensive search of studies was performed in several data sources, without language restrictions, focusing on studies performed in developing countries. Eligible studies included randomized, quasi-randomized and before/after trials which had relied upon CHWs in community settings. In addition, other less rigorous study designs like observational (cohort and case-c…	Not described. Our first level of evidence derived from experimental designs and evaluations of CHWs in various settings. We thus identified and reviewed randomized, quasi-randomized and before/after trials which had relied upon CHWs in community settings. In addition, other less rigorous study designs like observational (cohort and case-control) and descriptive studies were also reviewed to unde…	Not explicitly assessed in the review	(they) should be members of the communities where they work, should be selected by the communities, should be answera- ble to the communities for their activities, should be supported by the health system but not neces- sarily a part of its organization, and have shorter training than professional workers We restricted our review to CHWs (either paid or unpaid) undertaking activities related to a…	NSR	NSR	NSR	NSR	No
117	Wilson	2012	A Coomarasamy Academic Unit (University of Birmingham), Birmingham Women’s Foundation Trust, Birmingham B15 2TG a.coomarasamy@bham.ac.uk	SR MA	LMIC	Maternal and neonatal health	Women and neonates	TBA training	no TBA training	perinatal, neonatal, and maternal death	What is the effectiveness of strategies incorporating training and support of traditional birth attendants on the outcomes of perinatal, neonatal, and maternal death in developing countries?	We identified six cluster randomised controlled trials (n=138 549) and seven non-randomised controlled studies (n=72 225) that investigated strategies incorporating training and support of traditional birth attendants. All six randomised controlled trials found a reduction in adverse perinatal outcomes; our meta-analysis showed significant reductions in perinatal death (relative risk 0.76, 95% co…	Perinatal and neonatal deaths are significantly reduced with strategies incorporating training and support of traditional birth attendants.	Incorporating training on maternal, perinatal and neonatal health as well as support of TBAs in developing countries reduces perinatal mortality (relative risk 0.76, 95% confidence interval 0.64 to 0.88, P<0.001) and neonatal death (0.79, 0.69 to 0.88, P<0.001. Meta-analysis of the non-randomised studies also showed a significant reduction in perinatal mortality (0.70, 0.57 to 0.84, p<0.001) and …	Medline, Embase, the Allied and Complementary Medicine database, British Nursing Index, Cochrane Library, Cumulative Index to Nursing and Allied Health Literature, BioMed Central, PsycINFO, Latin American and Caribbean Health Sciences Literature database, African Index Medicus, Web of Science, Reproductive Health Library, and Science Citation Index (from inception to April 2011), without language…	We selected randomised and non-randomised controlled studies with outcomes of perinatal, neonatal, and maternal mortality. Two independent reviewers undertook data extraction. We pooled relative risks separately for the randomised and non-randomised controlled studies, using a random effects model.	We assessed cluster randomised controlled studies for methodological quality using the CONSORT statement extension,13 to accommodate for the cluster effect within the data. These studies were assessed for randomisation and sequence generation, baseline comparability, accounting for cluster effect, blinding, and appropriate statistical analysis. We assessed non-randomised controlled studies for me…	Skilled birth attendant: an accredited health professional—such as a midwife, doctor, or nurse—who has been educated and trained to proficiency in the skills needed to manage normal (uncomplicated) pregnancies, childbirth, and the immediate postnatal period, and in the identification, management, and referral of complications in women and newborns. Traditional birth attendant: a person who assist…	0.818182	High	0.727273	High	No
118	Winch	2005	Peter Winch, Associate Professor, Department of International Health, Social and Behavioral Interventions Program, Johns Hopkins Bloomberg School of Public Health, Room E5030, 615 North Wolfe Street, Baltimore, MD 21205–2103, USA. Tel: þ1 410–955 9854; E-fax: þ1 413–556 4112.E-mail: pwinch@jhsph.edu	Review (non-systematic)	LMIC	Child health (pneumonia, malaria)	Children	Management of pneumonia & malaria by CHWs	No CHWs/usual care	Child mortality / NA (descriptive)	What are the Intervention models for the management of children with signs of pneumonia or malaria by community health workers--and what are their impacts on child mortality?	Seven Intervention Models were identified, and classified according to: (1) the role of CHWs and families in assessment and treatment of children, (2) system of referral to the nearest health facility (verbal or facilitated), and (3) the location in the community of the drug stock. Standardization of terminology for Intervention Models using this or a similar classification could facilitate compa…	Standardization of terminology for Intervention Models using this or a similar classification could facilitate comparison and selection of models, including deciding how to modify programmes when policies change concerning first-line drugs, and setting priorities for further research. Pneumonia case management by CHWs is a child health intervention that warrants considerably more attention, parti…	CHW pneumonia case management has the strongest evidence for an impact on mortality, compared to six other intervention models of care for children with malaria or pneumonia outside health facilities (e.g. CHW basic management and verbal referral; CHW basic management and facilitated referral; CHW directed fever management; family-directed fever management; CHW malaria management and surveillance…	The review focused on those programmes that employ CHWs, not based at health facilities, to manage malaria or pneumonia among children under 5 years of age. The review was supported by WHO and UNICEF, and sought to locate information on programmes having at least one of the following characteristics: (1) Coverage of at least an entire district; preferably state or nation-wide coverage; (2) Sale o…	This review did not seek to formally analyze the effec- tiveness of different intervention models, but where data on effectiveness or formal meta-analyses are available, this is indicated. Although evidence for each model was reviewed and is presented here, due to the variability of the documentation, no conclusions should be drawn regarding the relative effectiveness of the different models	Not explicitly assessed in the review	Not stated	NSR	NSR	NSR	NSR	No
119	Wouters	2012	Department of Sociology and Research Centre for Longitudinal and Life Course Studies, University of Antwerp, Sint-Jacob Street 2, 2000 Antwerp, Belgium; edwin.wouters@ua.ac.be	SR	LMIC	HIV	People with HIV	Task shifting for ART support service delivery to CHWs	Tasks remain concentrated at higher skill levels	Wide range of aspects, including access, coverage, adherence, virological and immunological outcomes, patient retention and survival	What is the impact of community-based support services on antiretroviral treatment programme delivery and outcomes in resource-limited countries	The reviewed literature reported an unambiguous positive impact of community support on a wide range of aspects, including access, coverage, adherence, virological and immunological outcomes, patient retention and survival. Looking at the mechanisms through which community support can impact ART programmes, the review indicates that community support initiatives are a promising strategy to addres…	The review demonstrates that community support initiatives are a potentially effective strategy to address the growing shortage of health workers, and to broaden care to accommodate the needs associated with chronic HIV/AIDS. The existing evidence suggests that community support programmes, although not necessarily cheap or easy, remain a good investment to improve coverage of communities with mu…	In task-shifting to support antiretroviral treatment (ART), CHWs can provide psycho-social care, help trace treatment defaulters, serve as peer counsellors and adherence supporters to increase compliance with ART. Task-shifting to CHWS had a definite positive impact on a wide range of program quality indicators, including access, coverage, adherence, virological and immunological outcomes, patien…	We reviewed the relevant published work for the period from November 2003 to December 2011 in accordance with the guidelines for a synthetic review. ISI Web of Knowledge, Science Direct, BioMed Central, OVID Medline, PubMed, Social Services Abstracts, and Sociological Abstracts and a number of relevant websites were searched. In order to merge systematic review standards with the realist evaluati…	Analysis: In accordance with the methodological literature [63], we performed a systematic content analysis to produce a concise summary (Table 1) of the overall effect of com- munity support interventions on ART programmes out- comes. However, Van de Knaap et al. [32] and Forbes & Griffiths [63] have already indicated that such a system- atic review only demonstrates whether a policy interven- t…	The authors retrieved and independently reviewed the full-length paper (81 papers) to screen it according to criteria of content and quality (i.e. are the study design, data collection methods, sampling strategy and analytic approach apparent and appropriate; is the context described sufficiently and the range of missing data acceptable and in accordance with the methodological requirements of a …	(1) Lay members of the community (2) who enjoyed no or only limited training and (3) fulfilled a more or less organised role or function in the ART programme. This resulted in a wide range of community support initiatives (e.g. community health workers, community care workers, lay health workers, treatment buddies, field officers, peer educators/counsellors, adherence supporters, etc.).	1	Very high	0.8	High	No
120	Wu	2017	mishal.khan@lshtm.ac.uk (M. Khan); Communicable Diseases Policy Research Group, London School of Hygiene and Tropical Medicine, Keppel St, London WC1E 7HT, UK	Review (non-systematic)	LMIC	TB	CBPs/people with TB	healthcare provider training to improve tuberculosis management	Appears to vary across included studies (different type of training or no training)	CBP competence at TB detection, education, and treatment	What are the methods and outcome indicators used to assess TB health care provider (HCP) training programmes, including, but not focussed on CBPs?	Even though more funds have been invested in TB HCP training, publications from robust evaluations assessing the impact on quality of care and behaviour change are limited.	As the number of TB HCP training interventions has been growing to address the shortage of human resources for healthcare delivery globally, rigorous training evaluations are critical to determine the effectiveness of investments. However, through this review, it was found that evidence from evaluations of TB HCP training is extremely limited. Specific evidence gaps in TB HCP training include the…	Three of the 21 included studies on TB healthcare training programs contained information on lay health workers: one was experiential hands-on training and two were lecture based. Data on the effectiveness of these training programs was not presented but the authors conclude that although significant funds have been invested in TB health care provider training, publications of robust evaluations …	A search for articles published after January 1, 2000 was conducted in three electronic databases on April 28, 2016: PubMed, Embase, and Cochrane Library. No language restrictions were applied at the search stage. In addition, the relevant grey literature was searched in Google Scholar (first 100 citations), as well as five major non-governmental organization (NGO) websites on July 18, 2016: WHO,…	Relevant information was then extracted from the articles included in the final analysis using a pre-designed standardized Microsoft Excel template. Table 2 summarizes data extracted and definitions used for categorizing data. For each study, the training outcomes evaluated were categorized into four levels (reaction, learning, behaviour, and results) based on the Kirkpatrick model; this was the …	Not explicitly assessed in the review but authors conclude that there is a lack of rigourous evaluation research	Not stated	NSR	NSR	NSR	NSR	No
121	Zhou	2016	Joseph D Tucker, Guangdong STD Control Center, Guangzhou 510075, China jdtucker@med.unc.edu	SR MA	HIC	Hepatitis B & C	People living with chronic hepatitis (B or C)	Single lay health worker educational session to improve hepatitis B virus knowledge and promote testing	No or unrelated educational interventions	The whole review examined chronic viral hepatitis testing, linkage to care, treatment uptake, adherence, and viral suppression or cure. The CBP specific part examined only rates of hepatitis B virus testing.	What is the effectiveness of interventions to engage & retain peoplw with chronic hepatitis in the continuum of care?	All interventions improved care; a range of relatively simple, inexpensive operational interventions can substantially improve engagement and retention along the chronic viral hepatitis care continuum, thereby optimising the implementation of screening, care, and treatment programmes. The CBP specific component of the review found that self-reported rates of hepatitis B virus testing were higher …	Several simple, inexpensive operational interventions can substantially improve engagement and retention along the chronic viral hepatitis care continuum. Further operational research to inform scale-up of hepatitis services is needed in low-income and middle-income countries.	A range of relatively simple, inexpensive operational interventions can substantially improve engagement and retention along the chronic viral hepatitis care continuum, thereby optimising the implementation of screening, care, and treatment programmes. The review identified one CBP-specific intervention: Self-reported rates of hepatitis B virus testing were higher among groups that received a sin…	Searched PubMed, Embase, WHO library, International Clinical Trials Registry Platform, PsycINFO, and CINAHL for randomised controlled trials and controlled non-randomised studies that examined operational interventions along the chronic viral hepatitis care continuum, published in English up to Dec 31, 2014. We included non-pharmaceutical intervention studies with primary or secondary outcomes of…	Data were extracted by two independent reviewers, with disagreements resolved by a third reviewer. Studies were assessed for bias. Data from similar interventions were pooled and quality of evidence was assessed using GRADE. All included publications were assessed for comparability on the basis of intervention type, control condition, and outcome. Studies determined to be similar for intervention…	Our meta-analysis demonstrates that task shifting educational programmes to culturally appropriate lay health workers is effective in increasing HBV testing uptake. The six studies included in the meta-analysis were graded as moderate quality evidence.	Not stated	0.909091	Very high	0.818182	High	Yes
122	Zulu	2014	Department of Public Health, School of Medicine, U of Zambia, josephmumbazulu@gmail.com	Review (non-systematic)	LMIC	Health system	General/CBHW	Scale up/integration of CBHWs into the national system	No scale up or intergration of CBHW into the national system	NA (describing factors that may influence the success of scale up and integration)	What factors may influence the integration of national community-based health worker CBHW programmes into health systems in low- and middle-income countries?	Four programmes from Brazil, Ethiopia, India and Pakistan met the inclusion criteria. Different aspects of each of these programmes were integrated in different ways into their respective health systems. Factors that facilitated the integration process included the magnitude of countries’ human resources for health problems and the associated discourses about how to address these problems; the pe…	CBHW programmes should design their scale-up strategy differently based on current contextual factors. Further, adoption of a stepwise approach to the scale-up and integration process may positively shape the integration process of CBHW programmes into health systems.	Factors that may influence the integration of CHW programmes into health systems in LMIC include incentives for CHWs that are consistent, predictable, appropriate and fair in relation to their tasks; and a workload that is considered reasonable; good training, and regular supervision from professional health workers. Different aspects of national CHW programmes are integrated in different ways wi…	We conducted a systematic review of published research to understand factors that may influence the integration of national CBHW programmes into health systems in low- and middle-income countries. To be included in the study, CBHW programmes should have been developed by the government and have standardised training, supervision and incentive structures. A conceptual framework on the integration …	Data analysis: We analysed and synthesised data in the 36 selected papers using a thematic analysis approach. This is “a method for identifying, analysing and reporting patterns (themes) within data. It organizes and describes data set in detail and goes further to interpret various aspects of the research topic” [32], p 79. Thematic analysis is one of the data analysis approaches recommended by …	The Critical Appraisal Skills Programme (CASP) quality assessment tool has been used in other syntheses of primarily qualitative evidence, such as Munro [31] and Glenton et al. [2]. Below is an overview of the quality criteria we used: – Are the research questions or objectives clearly stated? – Is the approach appropriate for the research question? – Is the study context clearly described? – Is …	The term CBHW is broad in scope and includes home-based care providers, community health workers, community-based treatment supporters, and traditional birth attendants	NSR	NSR	NSR	NSR	No

## Sheet: New calcs
	Region	Number
	High income country (HIC)	16
	US	12
	Australia	1
	HIC total	29
	Low and middle income country (LMIC)	67
	Sub Saharan Africa	7
	Brazil	7
	Ghana	1									Final table
	India	1		Pre-final calculation table							Focal health issue	LMIC	HIC	Other	N	Sum N then by country
	LMIC total	83		Health issue	Total	LMIC	HIC	Other	SUM		System-level/multiple/general
	"Other"			PHC	15	14	1	0	15		Multiple primary health care interventions	14	1	0	15
	Global	9		Underserved HIC group(s)	8	0	7	0	7		Health System (CBP training, performance, roles)	7	3	0	10
	No studies found	1		CBP rights/wellbeing	3	3	0	0	3		Underserved HIC group(s) (e.g. role of CHWs in Australian Aboriginal communties, US Pacific Islanders, US Hispanics, etc.)	0	7	0	7	35
	"Other" (global and no studies) total	10		Health system	9	7	3	0	10		CBP rights/wellbeing (e.g. their right to payment, occupational health)	3	0	0	3	35
	Grand total	122		Child health	6	6	0	0	6		Maternal and child health
				Neonatal health	5	5	0	0	5		Child health (including neonatal health)	13	1	0	14
	Review types	Number		Child health (hearing)	1	1	0	0	1		Maternal and child health (including neonatal health)	14	0	1	15
	Systematic review (SR)	41		Child health (pneumonia, malaria)	1	1	0	0	1		Vaccination	4	0	1	5
	Systematic review with meta analysis (SR MA)	34		Child health (asthma)	1	0	1	0	1		Maternal health (2 on maternal mental health)	3	1	0	4
	Non-systematic review (NSR)	47		Maternal and neonatal health	11	11	0	0	11		Contraception	3	0	0	3	43
	Total	122		Maternal and child health	4	3	0	1	4		Breastfeeding	0	1	1	2	43
				Vaccination	5	4	0	1	5		Disease-specific: non-communicable
	SR + SR MA	75		Maternal mental health	2	1	1	0	2		Diabetes	0	5	0	5
	All others	47		Maternal health	2	2	0	0	2		Cancer	1	3	0	4
	Total	122		Contraceptives	3	3	0	0	3		Mental health (one study is mental health/HIV)	4	2	0	6	20
				Breastfeeding	2	0	1	1	2		Other NCD (Chronic disease (adult, pediatric) (2), vascular disease, hypertension, asthma, obesity)	1	2	2	5	20
				Diabetes	5	0	5	0	5		Disease specific: Infectious
				Cancer	4	1	3	0	4		HIV	6	0	4	10
				Chronic conditions (mostly HIV)	1	1	0	0	1		Malaria	6	0	0	6	24
				Chronic disease (pediatric)	1	0	0	1	1		Other infectious (Buruli ulcer, TB, hepatitus B & C, neglected tropical disease)	3	1	0	4	24
				Vascular disease	1	0	1	0	1		Other health/wellness promotion (adolescent health, palliative care, physical activity promotion)	1	2	1	4
				Hypertension	1	0	1	0	1		Total	83	29	10	122
				Mental health	5	4	2	0	6
				HIV	10	6	0	4	10
				Malaria	6	6	0	0	6
				Buruli ulcer	1	1	0	0	1		* Multiple/general (e.g. effect of performance based incentives on range of service provision; peer support telephone calls for mammography screening, diet change, breastfeeding, etc.; role of allied health assistants in the health system; features of CHW programs; CBP use of evidence-based practice)
				Adolescent health	2	1	1	0	2
				Palliative care	1	0	0	1	1
				Physical activity	1	0	1	0	1
				Neglected tropical diseases	1	1	0	0	1
				Asthma (other NCD)	1	0	0	1	1
				TB	1	1	0	0	1
				Hepatitis B & C	1	0	1	0	1
				Total	121	83	29	10	122

## Sheet: AMSTAR relaxed
Table 2. AMSTAR assessment of quality of each systematic review selected for inclusion (relaxed)
		1	2	3	4	5a	6	7	8	9	10a	11
Article number	1st author, year	A priori	Duplicate	Comprehensive	Grey literature	Included (relaxed)	Characteristics	Quality assessment	Quality conclusion	MA	Publication bias (relaxed)	Conflict/ funding	Relaxed number "yes"	Relaxed number "no"	Relaxed number "NA"	Relaxed total items scored	Relaxed % yes (of Y + N)	Relaxed summary rating
1	Abbott 2017	Y	N	Y	N	N	Y	N	NA	NA	N	Y	4	5	2	11	0.444444	Very low
2	Agarwal 2015	NSR	NSR	NSR	NSR	NSR	NSR	NSR	NSR	NSR	NSR	NSR	NSR	NSR	NSR	NSR	NSR	NSR
3	Amouzou 2014	Y	N	Y	Y	y	N	Y	N	NA	N	Y	6	4	1	11	0.6	Low
4	Baatiema 2016	NSR	NSR	NSR	NSR	NSR	NSR	NSR	NSR	NSR	NSR	NSR	NSR	NSR	NSR	NSR	NSR	NSR
5	Bellows	NSR	NSR	NSR	NSR	NSR	NSR	NSR	NSR	NSR	NSR	NSR	NSR	NSR	NSR	NSR	NSR	NSR
6	Bemelmans 2016	NSR	NSR	NSR	NSR	NSR	NSR	NSR	NSR	NSR	NSR	NSR	NSR	NSR	NSR	NSR	NSR	NSR
7	Bhatia	NSR	NSR	NSR	NSR	NSR	NSR	NSR	NSR	NSR	NSR	NSR	NSR	NSR	NSR	NSR	NSR	NSR
8	Bornstein 2008	NSR	NSR	NSR	NSR	NSR	NSR	NSR	NSR	NSR	NSR	NSR	NSR	NSR	NSR	NSR	NSR	NSR
9	Bosch-Capblanch 2008	Y	N	Y	Y	y	Y	Y	Y	NA	N	Y	8	2	1	11	0.8	High
10	Bosch-Capblanch 2011	Y	Y	Y	Y	y	Y	Y	Y	NA	Y	Y	10	0	1	11	1	Very high
11	Bosch-Capblanch 2014	NSR	NSR	NSR	NSR	NSR	NSR	NSR	NSR	NSR	NSR	NSR	NSR	NSR	NSR	NSR	NSR	NSR
12	Boyce 2017	y	N	N	N	Y	Y	N	NA	NA	N	Y	4	5	2	11	0.444444	Very low
13	Braun 2013	NSR	NSR	NSR	NSR	NSR	NSR	NSR	NSR	NSR	NSR	NSR	NSR	NSR	NSR	NSR	NSR	NSR
14	Brownstein 2007	Y	N	Y	N	y	Y	Y	Y	NA	N	Y	7	3	1	11	0.7	Medium
15	Byrne 2011	Y	N	Y	Y	y	Y	Y	Y	NA	N	Y	8	2	1	11	0.8	High
16	Campbell 2011	NSR	NSR	NSR	NSR	NSR	NSR	NSR	NSR	NSR	NSR	NSR	NSR	NSR	NSR	NSR	NSR	NSR
17	Chapman 2010	NSR	NSR	NSR	NSR	NSR	NSR	NSR	NSR	NSR	NSR	NSR	NSR	NSR	NSR	NSR	NSR	NSR
18	Cherrington 2008	NSR	NSR	NSR	NSR	NSR	NSR	NSR	NSR	NSR	NSR	NSR	NSR	NSR	NSR	NSR	NSR	NSR
19	Christopher 2011	Y	Y	Y	Y	y	Y	Y	Y	NA	Y	Y	10	0	1	11	1	Very high
20	Corley 2016	Y	N	Y	N	Y	Y	Y	NA	NA	N	Y	6	3	2	11	0.666667	Low
21	Corluka 2009	Y	N	Y	N	y	Y	Y	Y	NA	N	Y	7	3	1	11	0.7	Medium
22	Costa 2015	Y	Y	Y	N	y	Y	Y	Y	NA	N	Y	8	2	1	11	0.8	High
23	Dale 2008	Y	Y	Y	Y	y	Y	Y	Y	Y	Y	Y	11	0	0	11	1	Very high
24	Darmstadt 2009	Y	N	Y	Y	y	Y	Y	Y	Y	Y	Y	10	1	0	11	0.909091	Very high
25	Dawson, Brodie 2014	NSR	NSR	NSR	NSR	NSR	NSR	NSR	NSR	NSR	NSR	NSR	NSR	NSR	NSR	NSR	NSR	NSR
26	Dawson, Buchan 2014	Y	N	Y	N	y	Y	Y	N	NA	Y	Y	7	3	1	11	0.7	Medium
27	de Oliviera Castro	NSR	NSR	NSR	NSR	NSR	NSR	NSR	NSR	NSR	NSR	NSR	NSR	NSR	NSR	NSR	NSR	NSR
28	Ehiri 2014	Y	Y	Y	Y	y	Y	Y	Y	NA	Y	Y	10	0	1	11	1	Very high
29	Flynn 2017	NSR	NSR	NSR	NSR	NSR	NSR	NSR	NSR	NSR	NSR	NSR	NSR	NSR	NSR	NSR	NSR	NSR
30	Fulton 2011	NSR	NSR	NSR	NSR	NSR	NSR	NSR	NSR	NSR	NSR	NSR	NSR	NSR	NSR	NSR	NSR	NSR
31	Gibbons 2007	Y	N	Y	N	y	Y	Y	N	NA	N	N	5	5	1	11	0.5	Very low
32	Gilmore 2013	Y	N	Y	Y	y	Y	Y	Y	NA	Y	Y	9	1	1	11	0.9	Very high
33	Giugliani 2011	Y	Y	Y	Y	y	Y	Y	Y	NA	Y	Y	10	0	1	11	1	Very high
34	Glenton 2011	Y	Y	Y	N	y	Y	Y	Y	Y	N	Y	9	2	0	11	0.818182	High
35	Glenton, Khanna 2013	Y	Y	Y	Y	y	Y	Y	Y	NA	Y	Y	10	0	1	11	1	Very high
36	Glenton, Colvin 2013	Y	N	Y	N	Y	Y	Y	Y	Y	NA	Y	8	2	1	11	0.8	High
37	Gogia 2010	Y	N	Y	Y	y	Y	Y	Y	Y	Y	Y	10	1	0	11	0.909091	Very high
38	Gogia 2011	Y	N	Y	Y	y	Y	Y	Y	Y	Y	Y	10	1	0	11	0.909091	Very high
39	Gogia 2016	Y	Y	Y	Y	y	Y	Y	Y	Y	Y	Y	11	0	0	11	1	Very high
40	Hall 2017	Y	Y	Y	N	Y	Y	Y	Y	Y	NA	Y	9	1	1	11	0.9	Very high
41	Henriques Camelo 2012	NSR	NSR	NSR	NSR	NSR	NSR	NSR	NSR	NSR	NSR	NSR	NSR	NSR	NSR	NSR	NSR	NSR
42	Hill 2014	Y	N	Y	N	y	N	Y	Y	NA	N	Y	6	4	1	11	0.6	Low
43	Hoeft 2017	Y	N	N	Y	Y	N	N	NA	NA	N	Y	4	5	2	11	0.444444	Very low
44	Horey 2015	Y	Y	Y	Y	y	Y	Y	Y	Y	Y	Y	11	0	0	11	1	Very high
45	Hou 2015	NSR	NSR	NSR	NSR	NSR	NSR	NSR	NSR	NSR	NSR	NSR	NSR	NSR	NSR	NSR	NSR	NSR
46	Hunt 2011	Y	N	Y	N	y	Y	Y	Y	NA	N	N	6	4	1	11	0.6	Low
47	Islam 2015	NSR	NSR	NSR	NSR	NSR	NSR	NSR	NSR	NSR	NSR	NSR	NSR	NSR	NSR	NSR	NSR	NSR
48	Jaskiewicz	NSR	NSR	NSR	NSR	NSR	NSR	NSR	NSR	NSR	NSR	NSR	NSR	NSR	NSR	NSR	NSR	NSR
49	Jones 2014	Y	N	Y	N	y	Y	Y	Y	Y	N	Y	8	3	0	11	0.727273	Medium
50	Kabaghe 2016	Y	Y	Y	N	Y	Y	N	NA	Y	N	Y	7	3	1	11	0.7	Medium
51	Kallander	NSR	NSR	NSR	NSR	NSR	NSR	NSR	NSR	NSR	NSR	NSR	NSR	NSR	NSR	NSR	NSR	NSR
52	Kamal-Yanni 2012	NSR	NSR	NSR	NSR	NSR	NSR	NSR	NSR	NSR	NSR	NSR	NSR	NSR	NSR	NSR	NSR	NSR
53	Kane 2010	NSR	NSR	NSR	NSR	NSR	NSR	NSR	NSR	NSR	NSR	NSR	NSR	NSR	NSR	NSR	NSR	NSR
54	Kane 2016	NSR	NSR	NSR	NSR	NSR	NSR	NSR	NSR	NSR	NSR	NSR	NSR	NSR	NSR	NSR	NSR	NSR
55	Kaunonen 2012	Y	Y	Y	N	y	Y	Y	Y	NA	N	Y	8	2	1	11	0.8	High
56	Kew 2017	Y	Y	Y	Y	Y	Y	Y	Y	Y	Y	Y	11	0	0	11	1	Very high
57	Kok, Dieleman 2015	Y	Y	Y	N	y	Y	Y	N	NA	N	Y	7	3	1	11	0.7	Medium
58	Kok, Kane 2015	Y	Y	Y	N	y	Y	Y	N	NA	N	Y	7	3	1	11	0.7	Medium
59	Koon 2013	NSR	NSR	NSR	NSR	NSR	NSR	NSR	NSR	NSR	NSR	NSR	NSR	NSR	NSR	NSR	NSR	NSR
60	Kredo 2014	Y	Y	Y	Y	y	Y	Y	Y	Y	Y	Y	11	0	0	11	1	Very high
61	Lassi & Bhutta 2015	Y	Y	Y	Y	Y	Y	Y	Y	Y	Y	Y	11	0	0	11	1	Very high
62	Lee 2014	Y	Y	Y	Y	y	Y	Y	Y	Y	Y	Y	11	0	0	11	1	Very high
63	Lewin 2010	Y	Y	Y	N	y	Y	Y	Y	Y	Y	Y	10	1	0	11	0.909091	Very high
64	Little 2014	Y	Y	Y	N	y	Y	Y	Y	NA	N	Y	8	2	1	11	0.8	High
65	Lizarondo 2010	NSR	NSR	NSR	NSR	NSR	NSR	NSR	NSR	NSR	NSR	NSR	NSR	NSR	NSR	NSR	NSR	NSR
66	Loures 2010	Y	N	Y	Y	N	N	N	NA	NA	N	N	3	6	2	11	0.333333	Very low
67	Ma 2016	Y	Y	Y	N	Y	Y	Y	Y	Y	NA	Y	9	1	1	11	0.9	Very high
68	Malarcher 2011	Y	N	Y	Y	y	Y	Y	Y	NA	Y	Y	9	1	1	11	0.9	Very high
69	Maravilla 2016	Y	Y	Y	Y	Y	Y	Y	Y	Y	Y	Y	11	0	0	11	1	Very high
70	Martinez-Donate 2009	NSR	NSR	NSR	NSR	NSR	NSR	NSR	NSR	NSR	NSR	NSR	NSR	NSR	NSR	NSR	NSR	NSR
71	McCollum 2016	Y	Y	Y	Y	y	Y	Y	Y	NA	Y	Y	10	0	1	11	1	Very high
72	Mdege 2013	Y	Y	Y	Y	y	Y	Y	Y	NA	Y	Y	10	0	1	11	1	Very high
73	Mercer 2014	Y	Y	Y	Y	y	Y	Y	Y	NA	Y	Y	10	0	1	11	1	Very high
74	Miyake 2017	NSR	NSR	NSR	NSR	NSR	NSR	NSR	NSR	NSR	NSR	NSR	NSR	NSR	NSR	NSR	NSR	NSR
75	Mutamba 2013	Y	N	Y	N	y	Y	Y	Y	Y	Y	Y	9	2	0	11	0.818182	High
76	Mwai 2013	Y	N	Y	N	y	Y	Y	Y	NA	Y	Y	8	2	1	11	0.8	High
77	Noordam 2014	NSR	NSR	NSR	NSR	NSR	NSR	NSR	NSR	NSR	NSR	NSR	NSR	NSR	NSR	NSR	NSR	NSR
78	Norris 2006	NSR	NSR	NSR	NSR	NSR	NSR	NSR	NSR	NSR	NSR	NSR	NSR	NSR	NSR	NSR	NSR	NSR
79	Oyo-Ita 2016	Y	Y	Y	Y	Y	Y	Y	Y	Y	Y	Y	11	0	0	11	1	Very high
80	Paintain 2014	Y	Y	Y	Y	y	Y	Y	Y	NA	Y	Y	10	0	1	11	1	Very high
81	Pallas 2013	NSR	NSR	NSR	NSR	NSR	NSR	NSR	NSR	NSR	NSR	NSR	NSR	NSR	NSR	NSR	NSR	NSR
82	Palmas 2015	Y	Y	Y	N	y	Y	Y	Y	Y	Y	Y	10	1	0	11	0.909091	Very high
83	Patel 2010	NSR	NSR	NSR	NSR	NSR	NSR	NSR	NSR	NSR	NSR	NSR	NSR	NSR	NSR	NSR	NSR	NSR
84	Pereira 2013	NSR	NSR	NSR	NSR	NSR	NSR	NSR	NSR	NSR	NSR	NSR	NSR	NSR	NSR	NSR	NSR	NSR
85	Peterson 2014	Y	Y	Y	N	y	Y	Y	Y	NA	N	Y	8	2	1	11	0.8	High
86	Postma 2009	NSR	NSR	NSR	NSR	NSR	NSR	NSR	NSR	NSR	NSR	NSR	NSR	NSR	NSR	NSR	NSR	NSR
87	Prost 2013	Y	Y	Y	Y	y	Y	Y	Y	Y	Y	Y	11	0	0	11	1	Very high
88	Rahman 2013	Y	Y	Y	N	y	Y	Y	Y	Y	Y	Y	10	1	0	11	0.909091	Very high
89	Raphael 2013	Y	Y	Y	N	y	Y	Y	Y	NA	Y	Y	9	1	1	11	0.9	Very high
90	Reisman 2016	y	N	Y	Y	Y	Y	N	NA	Na	Y	Y	7	2	2	11	0.777778	Medium
91	Rhodes 2007	NSR	NSR	NSR	NSR	NSR	NSR	NSR	NSR	NSR	NSR	NSR	NSR	NSR	NSR	NSR	NSR	NSR
92	Ribeiro Sarmento 2014	NSR	NSR	NSR	NSR	NSR	NSR	NSR	NSR	NSR	NSR	NSR	NSR	NSR	NSR	NSR	NSR	NSR
93	Ruizendaal 2014	Y	Y	Y	N	y	Y	Y	Y	NA	N	Y	8	2	1	11	0.8	High
94	Sazawal 2003	Y	Y	Y	Y	y	Y	Y	Y	Y	Y	Y	11	0	0	11	1	Very high
95	Schneider 2016	Y	Y	Y	N	N	Y	N	NA	NA	Y	Y	6	3	2	11	0.666667	Low
96	Scott 2015	Y	Y	Y	Y	y	Y	Y	Y	NA	Y	Y	10	0	1	11	1	Very high
97	Shommu 2016	Y	N	Y	Y	Y	Y	N	NA	NA	N	Y	6	3	2	11	0.666667	Low
98	Sibley 2006	Y	Y	Y	Y	y	Y	Y	Y	Y	Y	Y	11	0	0	11	1	Very high
99	Sibley 2012	Y	Y	Y	Y	y	Y	Y	Y	Y	Y	Y	11	0	0	11	1	Very high
100	Silveira Feyer 2013	NSR	NSR	NSR	NSR	NSR	NSR	NSR	NSR	NSR	NSR	NSR	NSR	NSR	NSR	NSR	NSR	NSR
101	Singla 2017	Y	N	Y	N	Y	Y	N	NA	Y	N	Y	6	4	1	11	0.6	Low
102	Small 2013	Y	Y	Y	N	y	Y	Y	Y	Y	Y	Y	10	1	0	11	0.909091	Very high
103	Smith 2016	NSR	NSR	NSR	NSR	NSR	NSR	NSR	NSR	NSR	NSR	NSR	NSR	NSR	NSR	NSR	NSR	NSR
104	South 2012	NSR	NSR	NSR	NSR	NSR	NSR	NSR	NSR	NSR	NSR	NSR	NSR	NSR	NSR	NSR	NSR	NSR
105	Stacciarini 2012	NSR	NSR	NSR	NSR	NSR	NSR	NSR	NSR	NSR	NSR	NSR	NSR	NSR	NSR	NSR	NSR	NSR
106	Stanhope 2013	Y	N	Y	N	n	N	Y	Y	NA	N	N	4	6	1	11	0.4	Very low
107	Sunguya 2017	Y	N	Y	Y	Y	Y	N	NA	NA	N	Y	6	3	2	11	0.666667	Low
108	Tso 2016	Y	Y	Y	N	Y	Y	Y	Y	Y	NA	Y	9	1	1	11	0.9	Very high
109	Van Ginnek 2013	Y	Y	Y	Y	y	Y	Y	Y	Y	Y	Y	11	0	0	11	1	Very high
110	Vaughan 2015	NSR	NSR	NSR	NSR	NSR	NSR	NSR	NSR	NSR	NSR	NSR	NSR	NSR	NSR	NSR	NSR	NSR
111	Viswanathan 2009	Y	Y	Y	N	y	Y	Y	Y	Y	Y	Y	10	1	0	11	0.909091	Very high
112	Vouking Zambou 2013	NSR	NSR	NSR	NSR	NSR	NSR	NSR	NSR	NSR	NSR	NSR	NSR	NSR	NSR	NSR	NSR	NSR
113	Wadler 2011	NSR	NSR	NSR	NSR	NSR	NSR	NSR	NSR	NSR	NSR	NSR	NSR	NSR	NSR	NSR	NSR	NSR
114	Wahlbeck 2017	NSR	NSR	NSR	NSR	NSR	NSR	NSR	NSR	NSR	NSR	NSR	NSR	NSR	NSR	NSR	NSR	NSR
115	Wells 2011	Y	Y	Y	N	y	Y	Y	Y	Y	Y	Y	10	1	0	11	0.909091	Very high
116	WHO/GHWA 2010	NSR	NSR	NSR	NSR	NSR	NSR	NSR	NSR	NSR	NSR	NSR	NSR	NSR	NSR	NSR	NSR	NSR
117	Wilson 2012	Y	Y	Y	N	y	Y	Y	Y	Y	N	Y	9	2	0	11	0.818182	High
118	Winch 2005	NSR	NSR	NSR	NSR	NSR	NSR	NSR	NSR	NSR	NSR	NSR	NSR	NSR	NSR	NSR	NSR	NSR
119	Wouters 2012	Y	Y	Y	Y	y	Y	Y	Y	NA	Y	Y	10	0	1	11	1	Very high
120	Wu 2017	NSR	NSR	NSR	NSR	NSR	NSR	NSR	NSR	NSR	NSR	NSR	NSR	NSR	NSR	NSR	NSR	NSR
121	Zhou 2016	Y	Y	Y	Y	Y	Y	Y	N	Y	Y	Y	10	1	0	11	0.909091	Very high
122	Zulu 2014	NSR	NSR	NSR	NSR	NSR	NSR	NSR	NSR	NSR	NSR	NSR	NSR	NSR	NSR	NSR	NSR	NSR
	Yes	75	47	73	39	71	70	65	58	34	43	71
	No	0	28	2	36	4	5	10	6	0	28	4
	NA	0	0	0	0	0	0	0	11	41	4	0
	Total	75	75	75	75	75	75	75	75	75	75	75
									AMSTAR Item	n	N	%				AMSTAR summary relaxed		N	%
									Item 1. Review has a priori design	75	75	1				Very high	90+	30	0.517241
									Item 2. Duplicate data screening/title review and data extraction	47	75	0.626667				High	80-89%	11	0.189655
									Item 3. Literature search in at least two databases, with years and databases listed	73	75	0.973333				Medium	70-79%	8	0.137931
									Item 4. Grey literature included	39	75	0.52				Low	60-69%	4	0.0689655
									Item 5a. Included articles listed	71	75	0.946667				Very low	under 60%	5	0.0862069
									Item 6. Characteristics of included articles listed (e.g. information on participants, interventions, and outcome)	70	75	0.933333					Total	58	1
									Item 7. Quality assessment	65	75	0.866667
									Item 8. Quality review incorporated into the conclusion	58	64	0.90625
									Item 9. Appropriate use of meta-analysis	34	34	1
									Item 10a. Publication bias discussed (relaxed)	43	71	0.605634
									Item 11. Conflict of interest or funding information included	71	75	0.946667

## Sheet: AMSTAR strict
Table 3. AMSTAR assessment of quality of each systematic review selected for inclusion (strict)
		1	2	3	4	5b	6	7	8	9	10b	11
Article number	1st author, year	A priori	Duplicate	Comprehensive	Grey literature	Included (strict)	Characteristics	Quality assessment	Quality conclusion	MA	Publication bias (strict)	Conflict/ funding	Strict number "Yes"	Strict number "No"	Strict number "NA"	Strict total items scored	Strict % yes (of Y + N)	Strict summary rating
1	Abbott 2017	y	n	Y	n	n	y	n	na	na	N	y	4	5	2	11	0.444444	Very low
2	Agarwal 2015	NSR	NSR	NSR	NSR	NSR	NSR	NSR	NSR	NSR	NSR	NSR	NSR	NSR	NSR	NSR	NSR	NSR
3	Amouzou 2014	Y	N	Y	Y	N	N	Y	N	NA	N	Y	5	5	1	11	0.5	Very low
4	Baatiema 2016	NSR	NSR	NSR	NSR	NSR	NSR	NSR	NSR	NSR	NSR	NSR	NSR	NSR	NSR	NSR	NSR	NSR
5	Bellows	NSR	NSR	NSR	NSR	NSR	NSR	NSR	NSR	NSR	NSR	NSR	NSR	NSR	NSR	NSR	NSR	NSR
6	Bemelmans 2016	NSR	NSR	NSR	NSR	NSR	NSR	NSR	NSR	NSR	NSR	NSR	NSR	NSR	NSR	NSR	NSR	NSR
7	Bhatia	NSR	NSR	NSR	NSR	NSR	NSR	NSR	NSR	NSR	NSR	NSR	NSR	NSR	NSR	NSR	NSR	NSR
8	Bornstein 2008	NSR	NSR	NSR	NSR	NSR	NSR	NSR	NSR	NSR	NSR	NSR	NSR	NSR	NSR	NSR	NSR	NSR
9	Bosch-Capblanch 2008	Y	N	Y	Y	N	Y	Y	Y	NA	N	Y	7	3	1	11	0.7	Medium
10	Bosch-Capblanch 2011	Y	Y	Y	Y	Y	Y	Y	Y	NA	N	Y	9	1	1	11	0.9	Very high
11	Bosch-Capblanch 2014	NSR	NSR	NSR	NSR	NSR	NSR	NSR	NSR	NSR	NSR	NSR	NSR	NSR	NSR	NSR	NSR	NSR
12	Boyce 2017	y	N	N	N	Y	Y	N	NA	NA	N	Y	4	5	2	11	0.444444	Very low
13	Braun 2013	NSR	NSR	NSR	NSR	NSR	NSR	NSR	NSR	NSR	NSR	NSR	NSR	NSR	NSR	NSR	NSR	NSR
14	Brownstein 2007	Y	N	Y	N	N	Y	Y	Y	NA	N	Y	6	4	1	11	0.6	Low
15	Byrne 2011	Y	N	Y	Y	N	Y	Y	Y	NA	N	Y	7	3	1	11	0.7	Medium
16	Campbell 2011	NSR	NSR	NSR	NSR	NSR	NSR	NSR	NSR	NSR	NSR	NSR	NSR	NSR	NSR	NSR	NSR	NSR
17	Chapman 2010	NSR	NSR	NSR	NSR	NSR	NSR	NSR	NSR	NSR	NSR	NSR	NSR	NSR	NSR	NSR	NSR	NSR
18	Cherrington 2008	NSR	NSR	NSR	NSR	NSR	NSR	NSR	NSR	NSR	NSR	NSR	NSR	NSR	NSR	NSR	NSR	NSR
19	Christopher 2011	Y	Y	Y	Y	N	Y	Y	Y	NA	N	Y	8	2	1	11	0.8	High
20	Corley 2016	Y	N	Y	N	N	N	N	NA	NA	N	Y	3	6	2	11	0.333333	Very low
21	Corluka 2009	Y	N	Y	N	N	Y	Y	Y	NA	N	Y	6	4	1	11	0.6	Low
22	Costa 2015	Y	Y	Y	N	N	Y	Y	Y	NA	N	Y	7	3	1	11	0.7	Medium
23	Dale 2008	Y	Y	Y	Y	Y	Y	Y	Y	Y	N	Y	10	1	0	11	0.909091	Very high
24	Darmstadt 2009	Y	N	Y	Y	N	Y	Y	Y	Y	N	Y	8	3	0	11	0.727273	Medium
25	Dawson, Brodie 2014	NSR	NSR	NSR	NSR	NSR	NSR	NSR	NSR	NSR	NSR	NSR	NSR	NSR	NSR	NSR	NSR	NSR
26	Dawson, Buchan 2014	Y	N	Y	N	N	Y	Y	N	NA	N	Y	5	5	1	11	0.5	Very low
27	de Oliviera Castro	NSR	NSR	NSR	NSR	NSR	NSR	NSR	NSR	NSR	NSR	NSR	NSR	NSR	NSR	NSR	NSR	NSR
28	Ehiri 2014	Y	Y	Y	Y	N	Y	Y	Y	NA	N	Y	8	2	1	11	0.8	High
29	Flynn 2017	NSR	NSR	NSR	NSR	NSR	NSR	NSR	NSR	NSR	NSR	NSR	NSR	NSR	NSR	NSR	NSR	NSR
30	Fulton 2011	NSR	NSR	NSR	NSR	NSR	NSR	NSR	NSR	NSR	NSR	NSR	NSR	NSR	NSR	NSR	NSR	NSR
31	Gibbons 2007	Y	N	Y	N	N	Y	Y	N	NA	N	N	4	6	1	11	0.4	Very low
32	Gilmore 2013	Y	N	Y	Y	N	Y	Y	Y	NA	N	Y	7	3	1	11	0.7	Medium
33	Giugliani 2011	Y	Y	Y	Y	N	Y	Y	Y	NA	N	Y	8	2	1	11	0.8	High
34	Glenton 2011	Y	Y	Y	N	Y	Y	Y	Y	Y	N	Y	9	2	0	11	0.818182	High
35	Glenton, Khanna 2013	Y	Y	Y	Y	Y	Y	Y	Y	NA	N	Y	9	1	1	11	0.9	Very high
36	Glenton, Colvin 2013	Y	N	Y	N	Y	Y	Y	Y	Y	NA	Y	8	2	1	11	0.8	High
37	Gogia 2010	Y	N	Y	Y	N	Y	Y	Y	Y	Y	Y	9	2	0	11	0.818182	High
38	Gogia 2011	Y	N	Y	Y	N	Y	Y	Y	Y	Y	Y	9	2	0	11	0.818182	High
39	Gogia 2016	Y	Y	Y	Y	Y	Y	Y	Y	Y	Y	Y	11	0	0	11	1	Very high
40	Hall 2017	Y	Y	Y	N	N	Y	Y	Y	Y	NA	Y	8	2	1	11	0.8	High
41	Henriques Camelo 2012	NSR	NSR	NSR	NSR	NSR	NSR	NSR	NSR	NSR	NSR	NSR	NSR	NSR	NSR	NSR	NSR	NSR
42	Hill 2014	Y	N	Y	N	N	N	Y	Y	NA	N	Y	5	5	1	11	0.5	Very low
43	Hoeft 2017	Y	N	N	Y	N	N	N	NA	NA	N	Y	3	6	2	11	0.333333	Very low
44	Horey 2015	Y	Y	Y	Y	Y	Y	Y	Y	Y	N	Y	10	1	0	11	0.909091	Very high
45	Hou 2015	NSR	NSR	NSR	NSR	NSR	NSR	NSR	NSR	NSR	NSR	NSR	NSR	NSR	NSR	NSR	NSR	NSR
46	Hunt 2011	Y	N	Y	N	N	Y	Y	Y	NA	N	N	5	5	1	11	0.5	Very low
47	Islam 2015	NSR	NSR	NSR	NSR	NSR	NSR	NSR	NSR	NSR	NSR	NSR	NSR	NSR	NSR	NSR	NSR	NSR
48	Jaskiewicz	NSR	NSR	NSR	NSR	NSR	NSR	NSR	NSR	NSR	NSR	NSR	NSR	NSR	NSR	NSR	NSR	NSR
49	Jones 2014	Y	N	Y	N	N	Y	Y	Y	Y	N	Y	7	4	0	11	0.636364	Low
50	Kabaghe 2016	Y	Y	Y	N	N	Y	N	NA	Y	N	Y	6	4	1	11	0.6	Low
51	Kallander	NSR	NSR	NSR	NSR	NSR	NSR	NSR	NSR	NSR	NSR	NSR	NSR	NSR	NSR	NSR	NSR	NSR
52	Kamal-Yanni 2012	NSR	NSR	NSR	NSR	NSR	NSR	NSR	NSR	NSR	NSR	NSR	NSR	NSR	NSR	NSR	NSR	NSR
53	Kane 2010	NSR	NSR	NSR	NSR	NSR	NSR	NSR	NSR	NSR	NSR	NSR	NSR	NSR	NSR	NSR	NSR	NSR
54	Kane 2016	NSR	NSR	NSR	NSR	NSR	NSR	NSR	NSR	NSR	NSR	NSR	NSR	NSR	NSR	NSR	NSR	NSR
55	Kaunonen 2012	Y	Y	Y	N	N	Y	Y	Y	NA	N	Y	7	3	1	11	0.7	Medium
56	Kew 2017	Y	Y	Y	Y	Y	Y	Y	Y	Y	Y	Y	11	0	0	11	1	Very high
57	Kok, Dieleman 2015	Y	Y	Y	N	N	Y	Y	N	NA	N	Y	6	4	1	11	0.6	Low
58	Kok, Kane 2015	Y	Y	Y	N	N	Y	Y	N	NA	N	Y	6	4	1	11	0.6	Low
59	Koon 2013	NSR	NSR	NSR	NSR	NSR	NSR	NSR	NSR	NSR	NSR	NSR	NSR	NSR	NSR	NSR	NSR	NSR
60	Kredo 2014	Y	Y	Y	Y	Y	Y	Y	Y	Y	N	Y	10	1	0	11	0.909091	Very high
61	Lassi & Bhutta 2015	Y	Y	Y	Y	Y	Y	Y	Y	Y	Y	Y	11	0	0	11	1	Very high
62	Lee 2014	Y	Y	Y	Y	N	Y	Y	Y	Y	N	Y	9	2	0	11	0.818182	High
63	Lewin 2010	Y	Y	Y	N	Y	Y	Y	Y	Y	N	Y	9	2	0	11	0.818182	High
64	Little 2014	Y	Y	Y	N	N	Y	Y	Y	NA	N	Y	7	3	1	11	0.7	Medium
65	Lizarondo 2010	NSR	NSR	NSR	NSR	NSR	NSR	NSR	NSR	NSR	NSR	NSR	NSR	NSR	NSR	NSR	NSR	NSR
66	Loures 2010	Y	N	Y	Y	N	N	N	NA	NA	N	N	3	6	2	11	0.333333	Very low
67	Ma 2016	Y	Y	Y	N	N	Y	Y	Y	Y	NA	Y	8	2	1	11	0.8	High
68	Malarcher 2011	Y	N	Y	Y	N	Y	Y	Y	NA	N	Y	7	3	1	11	0.7	Medium
69	Maravilla 2016	Y	Y	Y	Y	N	Y	Y	Y	Y	Y	Y	10	1	0	11	0.909091	Very high
70	Martinez-Donate 2009	NSR	NSR	NSR	NSR	NSR	NSR	NSR	NSR	NSR	NSR	NSR	NSR	NSR	NSR	NSR	NSR	NSR
71	McCollum 2016	Y	Y	Y	Y	N	Y	Y	Y	NA	N	Y	8	2	1	11	0.8	High
72	Mdege 2013	Y	Y	Y	Y	N	Y	Y	Y	NA	N	Y	8	2	1	11	0.8	High
73	Mercer 2014	Y	Y	Y	Y	N	Y	Y	Y	NA	N	Y	8	2	1	11	0.8	High
74	Miyake 2017	NSR	NSR	NSR	NSR	NSR	NSR	NSR	NSR	NSR	NSR	NSR	NSR	NSR	NSR	NSR	NSR	NSR
75	Mutamba 2013	Y	N	Y	N	N	Y	Y	Y	Y	N	Y	7	4	0	11	0.636364	Low
76	Mwai 2013	Y	N	Y	N	N	Y	Y	Y	NA	N	Y	6	4	1	11	0.6	Low
77	Noordam 2014	NSR	NSR	NSR	NSR	NSR	NSR	NSR	NSR	NSR	NSR	NSR	NSR	NSR	NSR	NSR	NSR	NSR
78	Norris 2006	NSR	NSR	NSR	NSR	NSR	NSR	NSR	NSR	NSR	NSR	NSR	NSR	NSR	NSR	NSR	NSR	NSR
79	Oyo-Ita 2016	Y	Y	Y	Y	Y	Y	Y	Y	Y	Y	Y	11	0	0	11	1	Very high
80	Paintain 2014	Y	Y	Y	Y	N	Y	Y	Y	NA	N	Y	8	2	1	11	0.8	High
81	Pallas 2013	NSR	NSR	NSR	NSR	NSR	NSR	NSR	NSR	NSR	NSR	NSR	NSR	NSR	NSR	NSR	NSR	NSR
82	Palmas 2015	Y	Y	Y	N	N	Y	Y	Y	Y	Y	Y	9	2	0	11	0.818182	High
83	Patel 2010	NSR	NSR	NSR	NSR	NSR	NSR	NSR	NSR	NSR	NSR	NSR	NSR	NSR	NSR	NSR	NSR	NSR
84	Pereira 2013	NSR	NSR	NSR	NSR	NSR	NSR	NSR	NSR	NSR	NSR	NSR	NSR	NSR	NSR	NSR	NSR	NSR
85	Peterson 2014	Y	Y	Y	N	N	Y	Y	Y	NA	N	Y	7	3	1	11	0.7	Medium
86	Postma 2009	NSR	NSR	NSR	NSR	NSR	NSR	NSR	NSR	NSR	NSR	NSR	NSR	NSR	NSR	NSR	NSR	NSR
87	Prost 2013	Y	Y	Y	Y	N	Y	Y	Y	Y	N	Y	9	2	0	11	0.818182	High
88	Rahman 2013	Y	Y	Y	N	N	Y	Y	Y	Y	Y	Y	9	2	0	11	0.818182	High
89	Raphael 2013	Y	Y	Y	N	N	Y	Y	Y	NA	N	Y	7	3	1	11	0.7	Medium
90	Reisman 2016	Y	N	Y	Y	N	Y	N	NA	Na	N	Y	5	4	2	11	0.555556	Very low
91	Rhodes 2007	NSR	NSR	NSR	NSR	NSR	NSR	NSR	NSR	NSR	NSR	NSR	NSR	NSR	NSR	NSR	NSR	NSR
92	Ribeiro Sarmento 2014	NSR	NSR	NSR	NSR	NSR	NSR	NSR	NSR	NSR	NSR	NSR	NSR	NSR	NSR	NSR	NSR	NSR
93	Ruizendaal 2014	Y	Y	Y	N	N	Y	Y	Y	NA	N	Y	7	3	1	11	0.7	Medium
94	Sazawal 2003	Y	Y	Y	Y	N	Y	Y	Y	Y	Y	Y	10	1	0	11	0.909091	Very high
95	Schneider 2016	Y	Y	Y	N	N	Y	N	NA	NA	N	Y	5	4	2	11	0.555556	Very low
96	Scott 2015	Y	Y	Y	Y	N	Y	Y	Y	NA	N	Y	8	2	1	11	0.8	High
97	Shommu 2016	Y	N	Y	Y	N	Y	N	NA	NA	N	Y	5	4	2	11	0.555556	Very low
98	Sibley 2006	Y	Y	Y	Y	Y	Y	Y	Y	Y	N	Y	10	1	0	11	0.909091	Very high
99	Sibley 2012	Y	Y	Y	Y	Y	Y	Y	Y	Y	N	Y	10	1	0	11	0.909091	Very high
100	Silveira Feyer 2013	NSR	NSR	NSR	NSR	NSR	NSR	NSR	NSR	NSR	NSR	NSR	NSR	NSR	NSR	NSR	NSR	NSR
101	Singla 2017	Y	N	Y	N	N	Y	N	NA	Y	N	Y	5	5	1	11	0.5	Very low
102	Small 2013	Y	Y	Y	N	N	Y	Y	Y	Y	N	Y	8	3	0	11	0.727273	Medium
103	Smith 2016	NSR	NSR	NSR	NSR	NSR	NSR	NSR	NSR	NSR	NSR	NSR	NSR	NSR	NSR	NSR	NSR	NSR
104	South 2012	NSR	NSR	NSR	NSR	NSR	NSR	NSR	NSR	NSR	NSR	NSR	NSR	NSR	NSR	NSR	NSR	NSR
105	Stacciarini 2012	NSR	NSR	NSR	NSR	NSR	NSR	NSR	NSR	NSR	NSR	NSR	NSR	NSR	NSR	NSR	NSR	NSR
106	Stanhope 2013	Y	N	Y	N	N	N	Y	Y	NA	N	N	4	6	1	11	0.4	Very low
107	Sunguya 2017	Y	N	Y	Y	N	Y	N	NA	NA	N	Y	5	4	2	11	0.555556	Very low
108	Tso 2016	Y	Y	Y	N	N	Y	Y	Y	Y	NA	Y	8	2	1	11	0.8	High
109	Van Ginnek 2013	Y	Y	Y	Y	Y	Y	Y	Y	Y	Y	Y	11	0	0	11	1	Very high
110	Vaughan 2015	NSR	NSR	NSR	NSR	NSR	NSR	NSR	NSR	NSR	NSR	NSR	NSR	NSR	NSR	NSR	NSR	NSR
111	Viswanathan 2009	Y	Y	Y	N	Y	Y	Y	Y	Y	N	Y	9	2	0	11	0.818182	High
112	Vouking Zambou 2013	NSR	NSR	NSR	NSR	NSR	NSR	NSR	NSR	NSR	NSR	NSR	NSR	NSR	NSR	NSR	NSR	NSR
113	Wadler 2011	NSR	NSR	NSR	NSR	NSR	NSR	NSR	NSR	NSR	NSR	NSR	NSR	NSR	NSR	NSR	NSR	NSR
114	Wahlbeck 2017	NSR	NSR	NSR	NSR	NSR	NSR	NSR	NSR	NSR	NSR	NSR	NSR	NSR	NSR	NSR	NSR	NSR
115	Wells 2011	Y	Y	Y	N	N	Y	Y	Y	Y	N	Y	8	3	0	11	0.727273	Medium
116	WHO/GHWA 2010	NSR	NSR	NSR	NSR	NSR	NSR	NSR	NSR	NSR	NSR	NSR	NSR	NSR	NSR	NSR	NSR	NSR
117	Wilson 2012	Y	Y	Y	N	N	Y	Y	Y	Y	N	Y	8	3	0	11	0.727273	High
118	Winch 2005	NSR	NSR	NSR	NSR	NSR	NSR	NSR	NSR	NSR	NSR	NSR	NSR	NSR	NSR	NSR	NSR	NSR
119	Wouters 2012	Y	Y	Y	Y	N	Y	Y	Y	NA	N	Y	8	2	1	11	0.8	High
120	Wu 2017	NSR	NSR	NSR	NSR	NSR	NSR	NSR	NSR	NSR	NSR	NSR	NSR	NSR	NSR	NSR	NSR	NSR
121	Zhou 2016	Y	Y	Y	Y	N	Y	Y	N	Y	Y	Y	9	2	0	11	0.818182	High
122	Zulu 2014	NSR	NSR	NSR	NSR	NSR	NSR	NSR	NSR	NSR	NSR	NSR	NSR	NSR	NSR	NSR	NSR	NSR
	Yes	75	47	73	39	17	69	64	58	34	12	71
	No	0	28	2	36	58	6	11	6	0	59	4
	NA	0	0	0	0	0	0	0	11	41	4	0
	Total	75	75	75	75	75	75	75	75	75	75	75
									AMSTAR Item	n	N	%				AMSTAR summary strict		N	%
									Item 1. Review has a priori design	75	75	1				Very high	90+	10	0.172414
									Item 2. Duplicate data screening/title review and data extraction	47	75	0.626667				High	80-89%	18	0.310345
									Item 3. Literature search in at least two databases, with years and databases listed	73	75	0.973333				Medium	70-79%	11	0.189655
									Item 4. Grey literature included	39	75	0.52				Low	60-69%	8	0.137931
									Item 5b. Included and excluded listed	17	75	0.226667				Very low	under 60%	11	0.189655
									Item 6. Characteristics of included articles listed (e.g. information on participants, interventions, and outcome)	69	75	0.92					Total	58	1
									Item 7. Quality assessment	64	75	0.853333
									Item 8. Quality review incorporated into the conclusion	58	64	0.90625
									Item 9. Appropriate use of meta-analysis	34	34	1
									Item 10b. Publication bias funnel plot (strict)	12	71	0.169014
									Item 11. Conflict of interest or funding information included	71	75	0.946667

## Sheet: LMIC
	1st Author	Date	Review type	Region			Issue
	Agarwal	2015	Review (non-systematic)	LMIC			PHC
	Amouzou	2014	SR	SSA			Child health
	Bellows	2015	Review (non-systematic)	LMIC			Contraceptives
	Bhatia	2014	Review (non-systematic)	India			CBP rights/wellbeing
	Bosch-Capblanch	2008	SR	LMIC			PHC
	Bosch-Capblanch	2011	SR	LMIC			PHC
	Bosch-Capblanch	2014	Review (non-systematic)	LMIC			Child health
	Braun	2013	Review (non-systematic)	LMIC			PHC
	Byrne	2011	SR	LMIC			Maternal health
	Campbell	2011	Review (non-systematic)	LMIC			HIV
	Christopher	2011	SR	SSA			Child health
	Corluka	2009	SR	LMIC			Vaccination
	Darmstadt	2009	SR MA	LMIC			Maternal and neonatal health
	Dawson Brodie	2014	Review (non-systematic)	LMIC			Maternal and neonatal health
	Dawson Buchan	2014	SR	LMIC			Maternal and neonatal health
	de Oliveira Castro	2015	Review (non-systematic)	Brazil			Child health (hearing)
	Ehiri	2014	SR	LMIC			PHC
	Fulton	2011	Review (non-systematic)	LMIC			PHC
	Gilmore	2013	SR	LMIC			Maternal and child health
	Giugliani	2011	SR	Brazil			Maternal and child health
	Glenton, Khanna	2013	SR	LMIC			Vaccination
	Gogia	2011	SR MA	LMIC			Neonatal health
	Gogia	2016	SR MA	LMIC			Neonatal health
	Gogia	2010	SR MA	LMIC			Neonatal health
	Hill	2014	SR	LMIC			PHC
	Jaskiewicz	2012	Review (non-systematic)	LMIC			PHC
	Källander	2013	Review (non-systematic)	LMIC			PHC
	Kamal-Yanni	2012	Review (non-systematic)	LMIC			Malaria
	Kane	2010	Review (non-systematic)	LMIC			Child health
	Kok, Dieleman, et al.	2015	SR	LMIC			Health system
	Kok, Kane, et al.	2015	SR	LMIC			PHC
	Koon	2013	Review (non-systematic)	LMIC			Adolescent health
	Kredo	2014	SR MA	LMIC			HIV
	Lee	2014	SR MA	LMIC			Neonatal health
	Lewin	2010	SR MA	LMIC			Maternal and child health
	Malarcher	2011	SR	LMIC			Contraceptives
	McCollum	2016	SR	LMIC			PHC
	Mdege	2013	SR	LMIC			HIV
	Mutamba	2013	SR MA	LMIC			Mental health
	Mwai	2013	SR	LMIC			HIV
	Noordam	2015	Review (non-systematic)	LMIC			Child health
	Paintain	2014	SR	LMIC			Malaria
	Pallas	2013	Review (non-systematic)	LMIC			Health system
	Patel	2010	Review (non-systematic)	LMIC			Vaccination
	Petersen	2014	SR	LMIC			Chronic conditions (mostly HIV)
	Prost	2013	SR MA	LMIC			Maternal and neonatal health
	Rahman	2013	SR MA	LMIC			Mental health/maternal health
	Ribeiro Sarmento	2014	Review (non-systematic)	LMIC			Maternal and neonatal health
	Ruizendaal	2014	SR	LMIC			Malaria
	Sazawal	2003	SR MA	LMIC			Child health
	Scott	2015	SR	LMIC			Contraceptives
	Sibley	2006	Review (non-systematic)	LMIC			Maternal and neonatal health
	Sibley	2012	SR	LMIC			Maternal and neonatal health
	Silveira Feyer	2013	Review (non-systematic)	Brazil			Maternal and neonatal health
	Stacciarini	2012	Review (non-systematic)	LMIC			Mental health
	van Ginneken	2013	SR MA	LMIC			Mental health
	Vaughan	2015	Review (non-systematic)	LMIC			PHC
	Vouking Zambu	2013	Review (non-systematic)	SSA			Buruli ulcer
	Wadler	2011	Review (non-systematic)	LMIC			Cancer
	WHO/GHWA	2010	Review (non-systematic)	LMIC			PHC
	Wilson	2012	SR MA	LMIC			Maternal and neonatal health
	Winch	2005	Review (non-systematic)	LMIC			Child health (pneumonia, malaria)
	Wouters	2012	SR	LMIC			HIV
	Zulu	2014	Review (non-systematic)	LMIC			Health system
	Baatiema	2016	Review (non-systematic)	Ghana			Health system
	Bemelmans	2016	Review (non-systematic)	SSA			HIV
	Bornstein	2008	Review (non-systematic)	Brazil			PHC
	Boyce	2017	SR	SSA			Malaria
	Corley	2016	SR	SSA			Neglected tropical diseases
	Kabaghe	2016	SR MA	SSA			Malaria
	Kane	2016	NSR	LMIC			CBP rights/wellbeing
	Miyake	2017	Review (non-systematic)	LMIC			Maternal and neonatal health
	Oyo-Ita	2016	SR	LMIC			Vaccination
	Reisman	2016	Review (non-systematic)	LMIC			Neonatal health
	Schneider	2016	Review (non-systematic)	LMIC			Health system
	Singla	2017	SR MA	LMIC			Mental health
	Smith	2016	Review (non-systematic)	LMIC			Maternal health
	Sunguya	2017	SR	LMIC			Malaria
	Lassi & Bhutta	2015	SR MA	LMIC			Maternal and neonatal health
	Wu	2017	Review (non-systematic)	LMIC			TB
	Henriques Camelo	2012	Review (non-systematic)	LMIC			CBP rights/wellbeing
	Loures	2010	SR	LMIC			Health system
	Pereira	2013	Review (non-systematic)	LMIC			Health system

## Sheet: HIC
	First author	Date		Review type	Region		Issue
	Brownstein	2007		SR	HIC		Hypertension
	Cherrington	2008		Review (non-systematic)	US		Diabetes
	Costa	2015		SR	HIC		Physical activity
	Dale	2008		SR MA	HIC		PHC
	Gibbons	2007		SR	US		Underserved HIC group(s)
	Hou	2015		Review (non-systematic)	US		Cancer
	Hunt	2011		SR	US		Diabetes
	Islam	2015		Review (non-systematic)	US		Underserved HIC group(s)
	Jones	2014		SR MA	HIC		Mental health/maternal health
	Kaunonen	2012		SR	HIC		Breastfeeding
	Little	2014		SR	HIC		Diabetes
	Lizarondo	2010		Review (non-systematic)	HIC		Health system
	Martinez-Donate	2009		Review (non-systematic)	US		Cancer
	Mercer	2014		SR	Australia		Underserved HIC group(s)
	Norris	2006		Review (non-systematic)	HIC		Diabetes
	Palmas	2015		SR MA	HIC		Diabetes
	Postma	2009		Review (non-systematic)	US		Child health (asthma)
	Rhodes	2006		Review (non-systematic)	US		Underserved HIC group(s)
	Small	2013		SR MA	HIC		Vascular disease
	South	2013		Review (non-systematic)	HIC		Health system
	Stanhope	2013		SR	HIC		Health system
	Viswanathan	2009		SR MA	US		Underserved HIC group(s)
	Wells	2011		SR MA	US		Cancer
	Abbott	2017		SR	US		Underserved HIC group(s)
	Hoeft	2017		SR	HIC		Mental health
	Maravilla	2016		SR	US		Adolescent health
	Shommu	2016		SR	HIC		Underserved HIC group(s)
	Wahlbeck	2017		Review (non-systematic)	HIC		Mental health
	Zhou, Fitzpatrick, et al	2016		SR MA	HIC		Hepatitis B & C

## Sheet: OtherGlobal
	1st Author	Date	Region	Issue
	Chapman	2010	Global	Breastfeeding
	Flynn	2017	Global	HIV
	Glenton	2011	Global	Vaccination
	Glenton, Colvin	2013	Global	Maternal and child health
	Hall	2017	Global	HIV
	Horey	2015	No studies	Palliative care
	Kew	2017	Global	Asthma
	Ma	2016	Global	HIV
	Raphael	2013	Global	Chronic disease (pediatric)
	Tso	2016	Global	HIV
